# Supplementary material for: Diethyl 6,9,17,20-tetra­bromo-2,13-di­oxo­hexa­cyclo­[10.10.2.03,24.05,10.014,23.016,21]tetra­cosa-5,7,9,16,18,20-hexa­ene-23,24-dicarboxyl­ate
Source: Acta Crystallogr Sect E Struct Rep Online. 2009 Mar 19;65(Pt 4):o804. doi: 10.1107/S1600536809009490 (PMC2968834; doi:10.1107/S1600536809009490)
Supplement: Supplementary file 1 [file e-65-0o804-sup1.cif]

##############################################################################
###                                                                        ###
###        Electronic paper (Acta Crystallographica Section E)             ###
###                                                                        ###
##############################################################################
#                                                                            #
# This CIF contains the data in a paper accepted for publication in Acta     #
# Crystallographica Section E. It conforms to the requirements of Notes      #
# for Authors for Section E, and has been peer reviewed under the auspices   #
# of the IUCr Commission on Journals.                                        #
#                                                                            #
# Full details of the Crystallographic Information File format               #
# are given in the paper "The Crystallographic Information File (CIF):       #
# a New Standard Archive File for Crystallography" by S. R. Hall, F. H.      #
# Allen and I. D. Brown [Acta Cryst. (1991), A47, 655-685].                  #
#                                                                            #
# The current version of the core CIF dictionary is obtainable from          #
# ftp://ftp.iucr.org/pub/cif_core.dic. The current version number is 2.4.    #
#                                                                            #
# Software is freely available for graphical display of the structure(s) in  #
# this CIF.  For information consult the CIF home page http://www.iucr.org/  #
# cif/home.html                                                              #
#                                                                            #
# This file may be used for bona fide research purposes within the           #
# scientific community so long as proper attribution is given to the journal # 
# article from which it was obtained.                                        #
#                                                                            #
##############################################################################
                                             
data_I
_audit_creation_method     SHELXL-97
_chemical_name_systematic
;
Diethyl 6,9,17,20-tetrabromo-2,13-
dioxohexacyclo[10.10.2.0^3,24^.0^5,10^.0^14,23^.0^16,21^]tetracosa-
5,7,9,16,18,20-hexaene-23,24-dicarboxylate
;
_chemical_name_common
;
1,3:4,6-Bis(1,4-dibromo-2,3-xylyen)tetrahydro-3a,6a-bis(ethoxycarbonyl)
imidazo[4,5-<i>d</i>]imidazole-2,5(1<i>H</i>,3H)-dione
;
_chemical_formula_moiety     'C26 H22 Br4 N4 O6'
_chemical_formula_sum     'C26 H22 Br4 N4 O6'
_chemical_formula_iupac     'C26 H22 Br4 N4 O6'
_chemical_formula_weight     806.12
_chemical_melting_point     ?
_symmetry_cell_setting     Monoclinic
_symmetry_space_group_name_H-M     'P 21/c'
_symmetry_space_group_name_Hall     -p/2ybc
loop_
    _symmetry_equiv_pos_as_xyz
    'x, y, z'
    '-x, y+1/2, -z+1/2'
    '-x, -y, -z'
    'x, -y-1/2, z-1/2'
_cell_length_a     12.3545(16)
_cell_length_b     16.256(2)
_cell_length_c     13.8793(18)
_cell_angle_alpha     90.00
_cell_angle_beta     93.396(2)
_cell_angle_gamma     90.00
_cell_volume     2782.5(6)
_cell_formula_units_Z     4
_cell_measurement_reflns_used     2976
_cell_measurement_theta_min     2.60
_cell_measurement_theta_max     20.72
_cell_measurement_temperature     292(2)
_exptl_crystal_description     block
_exptl_crystal_colour     colourless
_exptl_crystal_size_max     0.30
_exptl_crystal_size_mid     0.20
_exptl_crystal_size_min     0.20
_exptl_crystal_density_diffrn     1.924
_exptl_crystal_density_meas     ?
_exptl_crystal_density_method     'not measured'
_exptl_crystal_F_000     1576
_exptl_absorpt_coefficient_mu     5.834
_exptl_absorpt_correction_type     none
_exptl_absorpt_process_details     ?
_exptl_absorpt_correction_T_min     ?
_exptl_absorpt_correction_T_max     ?
_exptl_special_details
;
;
_diffrn_ambient_temperature     292(2)
_diffrn_radiation_type     MoK\a
_diffrn_radiation_wavelength     0.71073
_diffrn_radiation_source     'fine-focus sealed tube'
_diffrn_radiation_monochromator     graphite
_diffrn_measurement_device_type     'Bruker SMART 4K CCD area-detector'
_diffrn_measurement_method     '\f and \w'
_diffrn_detector_area_resol_mean     ?
_diffrn_reflns_number     18842
_diffrn_reflns_av_R_equivalents     0.0558
_diffrn_reflns_av_sigmaI/netI     0.0843
_diffrn_reflns_theta_min     1.65
_diffrn_reflns_theta_max     27.50
_diffrn_reflns_theta_full     27.50
_diffrn_measured_fraction_theta_max     0.990
_diffrn_measured_fraction_theta_full     0.990
_diffrn_reflns_limit_h_min     -12
_diffrn_reflns_limit_h_max     15
_diffrn_reflns_limit_k_min     -21
_diffrn_reflns_limit_k_max     21
_diffrn_reflns_limit_l_min     -17
_diffrn_reflns_limit_l_max     17
_diffrn_standards_number     ?
_diffrn_standards_interval_count     ?
_diffrn_standards_interval_time     ?
_diffrn_standards_decay_%     ?
_refine_special_details
;
Refinement of <i>F</i>^2^ against ALL reflections. The weighted <i>R</i>-factor
<i>wR</i> and goodness of fit <i>S</i> are based on <i>F</i>^2^, conventional
<i>R</i>-factors <i>R</i> are based on <i>F</i>, with <i>F</i> set to zero for
negative <i>F</i>^2^. The threshold expression of <i>F</i>^2^ >
\s(<i>F</i>^2^) is used only for calculating <i>R</i>-factors(gt) <i>etc</i>.
and is not relevant to the choice of reflections for refinement.
<i>R</i>-factors based on <i>F</i>^2^ are statistically about twice as large
as those based on <i>F</i>, and <i>R</i>- factors based on ALL data will be
even larger.
;
_reflns_number_total     6319
_reflns_number_gt     3100
_reflns_threshold_expression     I>2\s(I)
_refine_ls_structure_factor_coef     Fsqd
_refine_ls_matrix_type     full
_refine_ls_R_factor_all     0.1334
_refine_ls_R_factor_gt     0.0544
_refine_ls_wR_factor_gt     0.1087
_refine_ls_wR_factor_ref     0.1356
_refine_ls_goodness_of_fit_ref     0.999
_refine_ls_restrained_S_all     1.004
_refine_ls_number_reflns     6319
_refine_ls_number_parameters     371
_refine_ls_number_restraints     4
_refine_ls_hydrogen_treatment     constr
_refine_ls_weighting_scheme     calc
_refine_ls_weighting_details
         'calc w=1/[\s^2^(Fo^2^)+(0.0515P)^2^+0.6576P] where P=(Fo^2^+2Fc^2^)/3'
_atom_sites_solution_hydrogens     geom
_atom_sites_solution_primary     direct
_atom_sites_solution_secondary     difmap
_refine_ls_shift/su_max     0.002
_refine_ls_shift/su_mean     0.000
_refine_diff_density_max     0.559
_refine_diff_density_min     -0.449
_refine_ls_extinction_method     none
_refine_ls_extinction_coef     ?
loop_
    _atom_type_symbol
    _atom_type_description
    _atom_type_scat_dispersion_real
    _atom_type_scat_dispersion_imag
    _atom_type_scat_source
    'C' 'C' 0.0033 0.0016
                         'International Tables Vol C Tables 4.2.6.8 and 6.1.1.4'
    'H' 'H' 0.0000 0.0000
                         'International Tables Vol C Tables 4.2.6.8 and 6.1.1.4'
    'N' 'N' 0.0061 0.0033
                         'International Tables Vol C Tables 4.2.6.8 and 6.1.1.4'
    'O' 'O' 0.0106 0.0060
                         'International Tables Vol C Tables 4.2.6.8 and 6.1.1.4'
    'Br' 'Br' -0.2901 2.4595
                         'International Tables Vol C Tables 4.2.6.8 and 6.1.1.4'
_computing_data_collection     'SMART (Bruker, 1997)'
_computing_cell_refinement     'SAINT (Bruker, 1999)'
_computing_data_reduction     'SAINT (Bruker, 1999)'
_computing_structure_solution     'SHELXS97 (Sheldrick, 2008)'
_computing_structure_refinement     'SHELXL97 (Sheldrick, 2008)'
_computing_molecular_graphics     'PLATON (Spek, 2009)'
_computing_publication_material
                            'SHELXL97 (Sheldrick, 2008) and PLATON (Spek, 2009)'
loop_
    _atom_site_type_symbol
    _atom_site_label
    _atom_site_fract_x
    _atom_site_fract_y
    _atom_site_fract_z
    _atom_site_U_iso_or_equiv
    _atom_site_adp_type
    _atom_site_calc_flag
    _atom_site_refinement_flags
    _atom_site_occupancy
    _atom_site_disorder_assembly
    _atom_site_disorder_group
    Br Br1 0.61969(5) 0.07496(4) 0.61428(4) 0.0694(2) Uani d . 1 . .
    Br Br2 0.25324(7) -0.20733(4) 0.66394(5) 0.0933(3) Uani d . 1 . .
    Br Br3 0.55658(5) 0.17500(5) 1.06195(5) 0.0857(3) Uani d . 1 . .
    Br Br4 0.15555(6) -0.08284(4) 1.09507(5) 0.0769(2) Uani d . 1 . .
    C C1 0.3996(4) 0.0218(3) 0.6329(3) 0.0433(13) Uani d . 1 . .
    C C2 0.5079(4) -0.0014(4) 0.6327(3) 0.0508(14) Uani d . 1 . .
    C C3 0.5384(5) -0.0833(4) 0.6472(4) 0.0653(17) Uani d . 1 . .
    H H3 0.6113 -0.0979 0.6500 0.078 Uiso calc R 1 . .
    C C4 0.4613(6) -0.1412(4) 0.6572(4) 0.0678(17) Uani d . 1 . .
    H H4 0.4813 -0.1961 0.6648 0.081 Uiso calc R 1 . .
    C C5 0.3539(5) -0.1196(4) 0.6564(4) 0.0588(16) Uani d . 1 . .
    C C6 0.3195(4) -0.0390(3) 0.6449(3) 0.0462(13) Uani d . 1 . .
    C C7 0.2015(4) -0.0159(3) 0.6420(4) 0.0526(14) Uani d . 1 . .
    H H7A 0.1814 0.0081 0.5795 0.063 Uiso calc R 1 . .
    H H7B 0.1588 -0.0655 0.6482 0.063 Uiso calc R 1 . .
    C C8 0.3652(4) 0.1101(3) 0.6156(3) 0.0469(13) Uani d . 1 . .
    H H8A 0.4291 0.1427 0.6047 0.056 Uiso calc R 1 . .
    H H8B 0.3180 0.1125 0.5573 0.056 Uiso calc R 1 . .
    C C9 0.1494(4) 0.0176(4) 0.8077(4) 0.0449(13) Uani d . 1 . .
    C C10 0.3658(4) 0.1654(3) 0.7802(4) 0.0436(12) Uani d . 1 . .
    C C11 0.1973(4) 0.1283(3) 0.7108(3) 0.0427(12) Uani d . 1 . .
    C C12 0.1199(5) 0.1683(4) 0.6322(4) 0.0649(17) Uani d . 1 A .
    C C13 -0.0687(11) 0.1651(10) 0.5741(10) 0.080(4) Uani d PD 0.541(11) A 1
    H H13A -0.1120 0.1154 0.5676 0.096 Uiso calc PR 0.541(11) A 1
    H H13B -0.0414 0.1791 0.5121 0.096 Uiso calc PR 0.541(11) A 1
    C C14 -0.1315(18) 0.2345(11) 0.6141(16) 0.107(6) Uani d PD 0.541(11) A 1
    H H14A -0.1431 0.2240 0.6808 0.160 Uiso calc PR 0.541(11) A 1
    H H14B -0.2003 0.2393 0.5785 0.160 Uiso calc PR 0.541(11) A 1
    H H14C -0.0916 0.2848 0.6087 0.160 Uiso calc PR 0.541(11) A 1
    C C15 0.1837(4) 0.1587(3) 0.8168(3) 0.0441(13) Uani d . 1 . .
    C C16 0.1066(5) 0.2326(4) 0.8243(4) 0.0523(14) Uani d . 1 . .
    C C17 0.0825(7) 0.3716(5) 0.7716(7) 0.109(3) Uani d . 1 . .
    H H17A 0.0886 0.3939 0.7073 0.131 Uiso calc R 1 . .
    H H17B 0.0071 0.3575 0.7785 0.131 Uiso calc R 1 . .
    C C18 0.1129(7) 0.4310(5) 0.8384(8) 0.155(4) Uani d . 1 . .
    H H18A 0.0864 0.4165 0.8998 0.232 Uiso calc R 1 . .
    H H18B 0.0829 0.4830 0.8179 0.232 Uiso calc R 1 . .
    H H18C 0.1905 0.4348 0.8441 0.232 Uiso calc R 1 . .
    C C19 0.3251(4) 0.1945(3) 0.9489(4) 0.0485(13) Uani d . 1 . .
    H H19A 0.2710 0.2292 0.9764 0.058 Uiso calc R 1 . .
    H H19B 0.3929 0.2248 0.9519 0.058 Uiso calc R 1 . .
    C C20 0.1437(4) 0.0819(3) 0.9678(3) 0.0507(14) Uani d . 1 . .
    H H20A 0.0931 0.0395 0.9850 0.061 Uiso calc R 1 . .
    H H20B 0.1180 0.1336 0.9926 0.061 Uiso calc R 1 . .
    C C21 0.2533(4) 0.0630(3) 1.0178(3) 0.0474(13) Uani d . 1 . .
    C C22 0.3400(4) 0.1176(3) 1.0107(3) 0.0463(13) Uani d . 1 . .
    C C23 0.4376(4) 0.1014(4) 1.0606(4) 0.0548(15) Uani d . 1 . .
    C C24 0.4532(5) 0.0293(4) 1.1130(4) 0.0637(17) Uani d . 1 . .
    H H24 0.5205 0.0181 1.1438 0.076 Uiso calc R 1 . .
    C C25 0.3699(5) -0.0252(4) 1.1194(4) 0.0612(16) Uani d . 1 . .
    H H25 0.3799 -0.0738 1.1543 0.073 Uiso calc R 1 . .
    C C26 0.2702(4) -0.0073(4) 1.0733(4) 0.0541(14) Uani d . 1 . .
    C C13' -0.0469(11) 0.2140(12) 0.5903(17) 0.080(4) Uani d PD 0.459(11) A 2
    H H13C -0.0312 0.2114 0.5227 0.096 Uiso calc PR 0.459(11) A 2
    H H13D -0.0380 0.2701 0.6133 0.096 Uiso calc PR 0.459(11) A 2
    C C14' -0.1574(15) 0.1810(14) 0.607(2) 0.107(6) Uani d PD 0.459(11) A 2
    H H14D -0.1635 0.1257 0.5830 0.160 Uiso calc PR 0.459(11) A 2
    H H14E -0.2114 0.2149 0.5743 0.160 Uiso calc PR 0.459(11) A 2
    H H14F -0.1681 0.1811 0.6751 0.160 Uiso calc PR 0.459(11) A 2
    N N1 0.1740(3) 0.0420(3) 0.7170(3) 0.0441(10) Uani d . 1 . .
    N N2 0.3088(3) 0.1470(2) 0.6948(3) 0.0433(10) Uani d . 1 . .
    N N3 0.1414(3) 0.0873(3) 0.8634(3) 0.0431(10) Uani d . 1 . .
    N N4 0.2926(3) 0.1793(2) 0.8489(3) 0.0432(10) Uani d . 1 . .
    O O1 0.1336(3) -0.0520(2) 0.8333(3) 0.0616(10) Uani d . 1 . .
    O O2 0.4638(3) 0.1696(2) 0.7916(3) 0.0531(9) Uani d . 1 . .
    O O3 0.1497(4) 0.2044(4) 0.5651(4) 0.130(2) Uani d . 1 . .
    O O4 0.0196(3) 0.1562(3) 0.6488(3) 0.0963(17) Uani d D 1 . .
    O O5 0.1485(4) 0.2968(3) 0.7819(4) 0.0913(15) Uani d . 1 . .
    O O6 0.0233(3) 0.2313(3) 0.8621(3) 0.0691(12) Uani d . 1 . .
loop_
    _atom_site_aniso_label
    _atom_site_aniso_U_11
    _atom_site_aniso_U_22
    _atom_site_aniso_U_33
    _atom_site_aniso_U_12
    _atom_site_aniso_U_13
    _atom_site_aniso_U_23
    Br1 0.0487(4) 0.0843(5) 0.0763(4) 0.0001(3) 0.0146(3) -0.0019(3)
    Br2 0.1236(7) 0.0512(5) 0.1055(6) -0.0248(4) 0.0106(5) -0.0040(4)
    Br3 0.0615(5) 0.1006(6) 0.0927(5) -0.0176(4) -0.0144(4) -0.0126(4)
    Br4 0.0786(5) 0.0652(5) 0.0865(5) -0.0051(4) 0.0010(4) 0.0304(4)
    C1 0.052(3) 0.042(3) 0.035(3) 0.006(3) 0.001(2) 0.000(2)
    C2 0.049(4) 0.059(4) 0.045(3) 0.009(3) 0.007(2) -0.002(3)
    C3 0.069(4) 0.068(5) 0.059(3) 0.020(4) 0.002(3) -0.010(3)
    C4 0.083(5) 0.048(4) 0.073(4) 0.017(4) 0.008(4) -0.003(3)
    C5 0.075(5) 0.052(4) 0.049(3) -0.004(3) 0.003(3) -0.003(3)
    C6 0.058(4) 0.041(4) 0.040(3) -0.004(3) 0.006(2) -0.002(2)
    C7 0.050(4) 0.057(4) 0.051(3) -0.015(3) -0.001(3) -0.002(3)
    C8 0.040(3) 0.052(4) 0.049(3) 0.001(3) 0.011(2) 0.007(3)
    C9 0.031(3) 0.045(4) 0.057(3) -0.007(3) -0.004(2) 0.008(3)
    C10 0.043(4) 0.027(3) 0.060(3) -0.002(2) 0.001(3) 0.005(2)
    C11 0.034(3) 0.040(3) 0.054(3) 0.002(2) 0.005(2) 0.009(2)
    C12 0.050(4) 0.087(5) 0.058(4) 0.017(3) 0.005(3) 0.025(3)
    C13 0.042(7) 0.111(14) 0.087(7) -0.004(8) -0.006(5) 0.024(10)
    C14 0.111(12) 0.102(15) 0.104(8) 0.051(13) -0.020(8) -0.006(14)
    C15 0.038(3) 0.039(3) 0.057(3) 0.009(2) 0.010(2) 0.006(3)
    C16 0.052(4) 0.046(4) 0.059(3) 0.013(3) 0.003(3) 0.010(3)
    C17 0.100(6) 0.053(5) 0.173(8) 0.035(5) 0.001(6) 0.015(5)
    C18 0.119(8) 0.082(7) 0.259(13) 0.024(6) -0.031(8) -0.033(8)
    C19 0.041(3) 0.043(3) 0.062(3) 0.000(3) 0.005(3) -0.006(3)
    C20 0.043(3) 0.050(4) 0.059(3) 0.005(3) 0.008(3) 0.011(3)
    C21 0.048(3) 0.048(4) 0.046(3) 0.007(3) 0.005(2) 0.002(3)
    C22 0.047(3) 0.045(3) 0.048(3) 0.004(3) 0.008(3) -0.005(3)
    C23 0.048(4) 0.062(4) 0.053(3) -0.004(3) 0.000(3) -0.015(3)
    C24 0.059(4) 0.086(5) 0.045(3) 0.012(4) -0.004(3) 0.000(3)
    C25 0.068(4) 0.062(4) 0.054(3) 0.010(3) -0.003(3) 0.007(3)
    C26 0.051(4) 0.059(4) 0.052(3) 0.001(3) 0.004(3) 0.003(3)
    C13' 0.042(7) 0.111(14) 0.087(7) -0.004(8) -0.006(5) 0.024(10)
    C14' 0.111(12) 0.102(15) 0.104(8) 0.051(13) -0.020(8) -0.006(14)
    N1 0.042(3) 0.042(3) 0.048(3) -0.009(2) 0.0029(19) 0.002(2)
    N2 0.035(3) 0.040(3) 0.056(3) 0.000(2) 0.010(2) 0.006(2)
    N3 0.042(3) 0.039(3) 0.049(2) 0.000(2) 0.0075(19) 0.006(2)
    N4 0.034(2) 0.043(3) 0.053(3) -0.001(2) 0.004(2) 0.002(2)
    O1 0.073(3) 0.045(3) 0.067(2) -0.016(2) 0.001(2) 0.009(2)
    O2 0.036(2) 0.048(2) 0.076(2) -0.0035(17) 0.0042(18) -0.0036(18)
    O3 0.066(3) 0.193(6) 0.132(4) 0.024(3) 0.012(3) 0.115(4)
    O4 0.036(3) 0.176(5) 0.076(3) 0.017(3) -0.003(2) 0.049(3)
    O5 0.079(3) 0.046(3) 0.152(4) 0.023(2) 0.031(3) 0.031(3)
    O6 0.052(3) 0.073(3) 0.083(3) 0.019(2) 0.015(2) 0.007(2)
_geom_special_details
;
All e.s.d.'s (except the e.s.d. in the dihedral angle between two l.s. planes)
are estimated using the full covariance matrix. The cell e.s.d.'s are taken
into account individually in the estimation of e.s.d.'s in distances, angles
and torsion angles; correlations between e.s.d.'s in cell parameters are only
used when they are defined by crystal symmetry. An approximate (isotropic)
treatment of cell e.s.d.'s is used for estimating e.s.d.'s involving l.s.
planes.
;
loop_
    _geom_bond_atom_site_label_1
    _geom_bond_atom_site_label_2
    _geom_bond_site_symmetry_2
    _geom_bond_distance
    _geom_bond_publ_flag
    Br1 C2 . 1.886(6) ?
    Br2 C5 . 1.899(6) ?
    Br3 C23 . 1.895(6) ?
    Br4 C26 . 1.912(6) ?
    C1 C2 . 1.391(6) ?
    C1 C6 . 1.415(7) ?
    C1 C8 . 1.513(7) ?
    C2 C3 . 1.394(8) ?
    C3 C4 . 1.352(8) ?
    C3 H3 . 0.9300 ?
    C4 C5 . 1.373(8) ?
    C4 H4 . 0.9300 ?
    C5 C6 . 1.382(7) ?
    C6 C7 . 1.504(7) ?
    C7 N1 . 1.458(6) ?
    C7 H7A . 0.9700 ?
    C7 H7B . 0.9700 ?
    C8 N2 . 1.464(6) ?
    C8 H8A . 0.9700 ?
    C8 H8B . 0.9700 ?
    C9 O1 . 1.205(6) ?
    C9 N1 . 1.370(6) ?
    C9 N3 . 1.379(6) ?
    C10 O2 . 1.213(5) ?
    C10 N4 . 1.371(6) ?
    C10 N2 . 1.376(6) ?
    C11 N1 . 1.437(6) ?
    C11 N2 . 1.441(6) ?
    C11 C12 . 1.550(7) ?
    C11 C15 . 1.571(7) ?
    C12 O3 . 1.178(6) ?
    C12 O4 . 1.289(6) ?
    C13 O4 . 1.466(8) ?
    C13 C14 . 1.496(9) ?
    C13 H13A . 0.9700 ?
    C13 H13B . 0.9700 ?
    C14 H14A . 0.9600 ?
    C14 H14B . 0.9600 ?
    C14 H14C . 0.9600 ?
    C15 N4 . 1.432(6) ?
    C15 N3 . 1.442(6) ?
    C15 C16 . 1.540(7) ?
    C16 O6 . 1.183(6) ?
    C16 O5 . 1.320(7) ?
    C17 C18 . 1.374(11) ?
    C17 O5 . 1.466(7) ?
    C17 H17A . 0.9700 ?
    C17 H17B . 0.9700 ?
    C18 H18A . 0.9600 ?
    C18 H18B . 0.9600 ?
    C18 H18C . 0.9600 ?
    C19 N4 . 1.444(6) ?
    C19 C22 . 1.522(7) ?
    C19 H19A . 0.9700 ?
    C19 H19B . 0.9700 ?
    C20 N3 . 1.449(6) ?
    C20 C21 . 1.516(7) ?
    C20 H20A . 0.9700 ?
    C20 H20B . 0.9700 ?
    C21 C26 . 1.386(7) ?
    C21 C22 . 1.399(7) ?
    C22 C23 . 1.380(7) ?
    C23 C24 . 1.387(8) ?
    C24 C25 . 1.365(8) ?
    C24 H24 . 0.9300 ?
    C25 C26 . 1.386(7) ?
    C25 H25 . 0.9300 ?
    C13' O4 . 1.461(8) ?
    C13' C14' . 1.498(9) ?
    C13' H13C . 0.9700 ?
    C13' H13D . 0.9700 ?
    C14' H14D . 0.9600 ?
    C14' H14E . 0.9600 ?
    C14' H14F . 0.9600 ?
loop_
    _geom_contact_atom_site_label_1
    _geom_contact_atom_site_label_2
    _geom_contact_distance
    _geom_contact_site_symmetry_1
    _geom_contact_site_symmetry_2
    _geom_contact_publ_flag
    Br4 O6 3.349(6) . 3_557 y
loop_
    _geom_angle_atom_site_label_1
    _geom_angle_atom_site_label_2
    _geom_angle_atom_site_label_3
    _geom_angle_site_symmetry_1
    _geom_angle_site_symmetry_3
    _geom_angle
    _geom_angle_publ_flag
    C2 C1 C6 . . 119.4(5) ?
    C2 C1 C8 . . 121.2(5) ?
    C6 C1 C8 . . 119.3(5) ?
    C1 C2 C3 . . 120.6(5) ?
    C1 C2 Br1 . . 122.3(4) ?
    C3 C2 Br1 . . 117.0(4) ?
    C4 C3 C2 . . 119.6(6) ?
    C4 C3 H3 . . 120.2 ?
    C2 C3 H3 . . 120.2 ?
    C3 C4 C5 . . 120.5(6) ?
    C3 C4 H4 . . 119.8 ?
    C5 C4 H4 . . 119.8 ?
    C4 C5 C6 . . 122.3(6) ?
    C4 C5 Br2 . . 116.3(5) ?
    C6 C5 Br2 . . 121.3(5) ?
    C5 C6 C1 . . 117.5(5) ?
    C5 C6 C7 . . 122.1(5) ?
    C1 C6 C7 . . 120.4(5) ?
    N1 C7 C6 . . 114.1(4) ?
    N1 C7 H7A . . 108.7 ?
    C6 C7 H7A . . 108.7 ?
    N1 C7 H7B . . 108.7 ?
    C6 C7 H7B . . 108.7 ?
    H7A C7 H7B . . 107.6 ?
    N2 C8 C1 . . 114.2(4) ?
    N2 C8 H8A . . 108.7 ?
    C1 C8 H8A . . 108.7 ?
    N2 C8 H8B . . 108.7 ?
    C1 C8 H8B . . 108.7 ?
    H8A C8 H8B . . 107.6 ?
    O1 C9 N1 . . 126.2(5) ?
    O1 C9 N3 . . 126.0(5) ?
    N1 C9 N3 . . 107.8(5) ?
    O2 C10 N4 . . 126.5(5) ?
    O2 C10 N2 . . 125.5(5) ?
    N4 C10 N2 . . 108.0(4) ?
    N1 C11 N2 . . 114.3(4) ?
    N1 C11 C12 . . 109.5(4) ?
    N2 C11 C12 . . 111.0(4) ?
    N1 C11 C15 . . 102.6(4) ?
    N2 C11 C15 . . 103.6(4) ?
    C12 C11 C15 . . 115.6(4) ?
    O3 C12 O4 . . 124.5(5) ?
    O3 C12 C11 . . 123.8(6) ?
    O4 C12 C11 . . 111.7(5) ?
    O4 C13 C14 . . 101.1(12) ?
    O4 C13 H13A . . 111.6 ?
    C14 C13 H13A . . 111.5 ?
    O4 C13 H13B . . 111.6 ?
    C14 C13 H13B . . 111.6 ?
    H13A C13 H13B . . 109.4 ?
    N4 C15 N3 . . 114.0(4) ?
    N4 C15 C16 . . 111.8(4) ?
    N3 C15 C16 . . 110.9(4) ?
    N4 C15 C11 . . 102.3(4) ?
    N3 C15 C11 . . 103.2(4) ?
    C16 C15 C11 . . 114.2(4) ?
    O6 C16 O5 . . 126.0(5) ?
    O6 C16 C15 . . 125.0(5) ?
    O5 C16 C15 . . 109.0(5) ?
    C18 C17 O5 . . 112.9(7) ?
    C18 C17 H17A . . 109.0 ?
    O5 C17 H17A . . 109.0 ?
    C18 C17 H17B . . 109.0 ?
    O5 C17 H17B . . 109.0 ?
    H17A C17 H17B . . 107.8 ?
    C17 C18 H18A . . 109.5 ?
    C17 C18 H18B . . 109.5 ?
    H18A C18 H18B . . 109.5 ?
    C17 C18 H18C . . 109.5 ?
    H18A C18 H18C . . 109.5 ?
    H18B C18 H18C . . 109.5 ?
    N4 C19 C22 . . 114.8(4) ?
    N4 C19 H19A . . 108.6 ?
    C22 C19 H19A . . 108.6 ?
    N4 C19 H19B . . 108.6 ?
    C22 C19 H19B . . 108.6 ?
    H19A C19 H19B . . 107.6 ?
    N3 C20 C21 . . 115.7(4) ?
    N3 C20 H20A . . 108.3 ?
    C21 C20 H20A . . 108.3 ?
    N3 C20 H20B . . 108.3 ?
    C21 C20 H20B . . 108.3 ?
    H20A C20 H20B . . 107.4 ?
    C26 C21 C22 . . 118.1(5) ?
    C26 C21 C20 . . 121.5(5) ?
    C22 C21 C20 . . 120.4(5) ?
    C23 C22 C21 . . 119.6(5) ?
    C23 C22 C19 . . 120.8(5) ?
    C21 C22 C19 . . 119.6(5) ?
    C22 C23 C24 . . 121.0(5) ?
    C22 C23 Br3 . . 122.6(5) ?
    C24 C23 Br3 . . 116.4(4) ?
    C25 C24 C23 . . 120.1(5) ?
    C25 C24 H24 . . 120.0 ?
    C23 C24 H24 . . 120.0 ?
    C24 C25 C26 . . 119.1(6) ?
    C24 C25 H25 . . 120.5 ?
    C26 C25 H25 . . 120.5 ?
    C25 C26 C21 . . 122.1(5) ?
    C25 C26 Br4 . . 116.0(4) ?
    C21 C26 Br4 . . 121.9(4) ?
    O4 C13' C14' . . 99.8(13) ?
    O4 C13' H13C . . 111.8 ?
    C14' C13' H13C . . 111.8 ?
    O4 C13' H13D . . 111.8 ?
    C14' C13' H13D . . 111.8 ?
    H13C C13' H13D . . 109.5 ?
    C13' C14' H14D . . 109.5 ?
    C13' C14' H14E . . 109.5 ?
    H14D C14' H14E . . 109.5 ?
    C13' C14' H14F . . 109.5 ?
    H14D C14' H14F . . 109.5 ?
    H14E C14' H14F . . 109.5 ?
    C9 N1 C11 . . 113.2(4) ?
    C9 N1 C7 . . 122.9(4) ?
    C11 N1 C7 . . 122.1(4) ?
    C10 N2 C11 . . 111.0(4) ?
    C10 N2 C8 . . 119.6(4) ?
    C11 N2 C8 . . 122.1(4) ?
    C9 N3 C15 . . 111.7(4) ?
    C9 N3 C20 . . 120.9(4) ?
    C15 N3 C20 . . 120.8(4) ?
    C10 N4 C15 . . 113.1(4) ?
    C10 N4 C19 . . 122.6(4) ?
    C15 N4 C19 . . 122.8(4) ?
    C12 O4 C13' . . 108.5(8) ?
    C12 O4 C13 . . 122.8(8) ?
    C13' O4 C13 . . 34.4(8) ?
    C16 O5 C17 . . 117.9(5) ?
loop_
    _geom_torsion_atom_site_label_1
    _geom_torsion_atom_site_label_2
    _geom_torsion_atom_site_label_3
    _geom_torsion_atom_site_label_4
    _geom_torsion_site_symmetry_1
    _geom_torsion_site_symmetry_2
    _geom_torsion_site_symmetry_3
    _geom_torsion_site_symmetry_4
    _geom_torsion
    _geom_torsion_publ_flag
    C6 C1 C2 C3 . . . . -2.1(7) ?
    C8 C1 C2 C3 . . . . -178.9(5) ?
    C6 C1 C2 Br1 . . . . 178.5(3) ?
    C8 C1 C2 Br1 . . . . 1.7(6) ?
    C1 C2 C3 C4 . . . . 3.0(8) ?
    Br1 C2 C3 C4 . . . . -177.6(4) ?
    C2 C3 C4 C5 . . . . -2.1(9) ?
    C3 C4 C5 C6 . . . . 0.3(8) ?
    C3 C4 C5 Br2 . . . . 176.6(4) ?
    C4 C5 C6 C1 . . . . 0.6(7) ?
    Br2 C5 C6 C1 . . . . -175.5(3) ?
    C4 C5 C6 C7 . . . . 178.7(5) ?
    Br2 C5 C6 C7 . . . . 2.6(7) ?
    C2 C1 C6 C5 . . . . 0.3(7) ?
    C8 C1 C6 C5 . . . . 177.2(4) ?
    C2 C1 C6 C7 . . . . -177.9(4) ?
    C8 C1 C6 C7 . . . . -0.9(7) ?
    C5 C6 C7 N1 . . . . 120.7(5) ?
    C1 C6 C7 N1 . . . . -61.2(6) ?
    C2 C1 C8 N2 . . . . -120.9(5) ?
    C6 C1 C8 N2 . . . . 62.2(6) ?
    N1 C11 C12 O3 . . . . -122.6(7) ?
    N2 C11 C12 O3 . . . . 4.5(9) ?
    C15 C11 C12 O3 . . . . 122.1(7) ?
    N1 C11 C12 O4 . . . . 56.7(6) ?
    N2 C11 C12 O4 . . . . -176.1(5) ?
    C15 C11 C12 O4 . . . . -58.6(7) ?
    N1 C11 C15 N4 . . . . 111.6(4) ?
    N2 C11 C15 N4 . . . . -7.6(5) ?
    C12 C11 C15 N4 . . . . -129.3(5) ?
    N1 C11 C15 N3 . . . . -7.0(4) ?
    N2 C11 C15 N3 . . . . -126.3(4) ?
    C12 C11 C15 N3 . . . . 112.1(5) ?
    N1 C11 C15 C16 . . . . -127.5(5) ?
    N2 C11 C15 C16 . . . . 113.3(5) ?
    C12 C11 C15 C16 . . . . -8.3(7) ?
    N4 C15 C16 O6 . . . . -129.1(6) ?
    N3 C15 C16 O6 . . . . -0.7(8) ?
    C11 C15 C16 O6 . . . . 115.4(6) ?
    N4 C15 C16 O5 . . . . 50.9(6) ?
    N3 C15 C16 O5 . . . . 179.3(4) ?
    C11 C15 C16 O5 . . . . -64.7(6) ?
    N3 C20 C21 C26 . . . . -118.9(5) ?
    N3 C20 C21 C22 . . . . 62.5(6) ?
    C26 C21 C22 C23 . . . . -1.8(7) ?
    C20 C21 C22 C23 . . . . 176.9(5) ?
    C26 C21 C22 C19 . . . . 178.8(4) ?
    C20 C21 C22 C19 . . . . -2.6(7) ?
    N4 C19 C22 C23 . . . . 122.6(5) ?
    N4 C19 C22 C21 . . . . -58.0(6) ?
    C21 C22 C23 C24 . . . . 3.9(8) ?
    C19 C22 C23 C24 . . . . -176.7(5) ?
    C21 C22 C23 Br3 . . . . -175.9(4) ?
    C19 C22 C23 Br3 . . . . 3.5(7) ?
    C22 C23 C24 C25 . . . . -2.9(9) ?
    Br3 C23 C24 C25 . . . . 176.9(4) ?
    C23 C24 C25 C26 . . . . -0.2(9) ?
    C24 C25 C26 C21 . . . . 2.4(9) ?
    C24 C25 C26 Br4 . . . . -175.1(4) ?
    C22 C21 C26 C25 . . . . -1.4(8) ?
    C20 C21 C26 C25 . . . . 180.0(5) ?
    C22 C21 C26 Br4 . . . . 176.0(4) ?
    C20 C21 C26 Br4 . . . . -2.7(7) ?
    O1 C9 N1 C11 . . . . -175.0(5) ?
    N3 C9 N1 C11 . . . . 7.5(5) ?
    O1 C9 N1 C7 . . . . -10.2(8) ?
    N3 C9 N1 C7 . . . . 172.3(4) ?
    N2 C11 N1 C9 . . . . 111.4(4) ?
    C12 C11 N1 C9 . . . . -123.3(5) ?
    C15 C11 N1 C9 . . . . 0.0(5) ?
    N2 C11 N1 C7 . . . . -53.6(6) ?
    C12 C11 N1 C7 . . . . 71.8(6) ?
    C15 C11 N1 C7 . . . . -165.0(4) ?
    C6 C7 N1 C9 . . . . -86.1(6) ?
    C6 C7 N1 C11 . . . . 77.4(6) ?
    O2 C10 N2 C11 . . . . 166.6(5) ?
    N4 C10 N2 C11 . . . . -14.4(5) ?
    O2 C10 N2 C8 . . . . 15.8(7) ?
    N4 C10 N2 C8 . . . . -165.2(4) ?
    N1 C11 N2 C10 . . . . -97.3(5) ?
    C12 C11 N2 C10 . . . . 138.3(5) ?
    C15 C11 N2 C10 . . . . 13.6(5) ?
    N1 C11 N2 C8 . . . . 52.7(6) ?
    C12 C11 N2 C8 . . . . -71.8(6) ?
    C15 C11 N2 C8 . . . . 163.5(4) ?
    C1 C8 N2 C10 . . . . 71.0(6) ?
    C1 C8 N2 C11 . . . . -76.5(6) ?
    O1 C9 N3 C15 . . . . 169.9(5) ?
    N1 C9 N3 C15 . . . . -12.6(5) ?
    O1 C9 N3 C20 . . . . 18.3(7) ?
    N1 C9 N3 C20 . . . . -164.2(4) ?
    N4 C15 N3 C9 . . . . -98.0(5) ?
    C16 C15 N3 C9 . . . . 134.8(4) ?
    C11 C15 N3 C9 . . . . 12.1(5) ?
    N4 C15 N3 C20 . . . . 53.5(6) ?
    C16 C15 N3 C20 . . . . -73.6(5) ?
    C11 C15 N3 C20 . . . . 163.7(4) ?
    C21 C20 N3 C9 . . . . 73.2(6) ?
    C21 C20 N3 C15 . . . . -75.8(6) ?
    O2 C10 N4 C15 . . . . -172.1(5) ?
    N2 C10 N4 C15 . . . . 9.0(5) ?
    O2 C10 N4 C19 . . . . -5.5(8) ?
    N2 C10 N4 C19 . . . . 175.5(4) ?
    N3 C15 N4 C10 . . . . 110.2(5) ?
    C16 C15 N4 C10 . . . . -123.1(5) ?
    C11 C15 N4 C10 . . . . -0.5(5) ?
    N3 C15 N4 C19 . . . . -56.3(6) ?
    C16 C15 N4 C19 . . . . 70.4(6) ?
    C11 C15 N4 C19 . . . . -167.0(4) ?
    C22 C19 N4 C10 . . . . -87.6(6) ?
    C22 C19 N4 C15 . . . . 77.6(6) ?
    O3 C12 O4 C13' . . . . -17.0(15) ?
    C11 C12 O4 C13' . . . . 163.7(12) ?
    O3 C12 O4 C13 . . . . 18.0(13) ?
    C11 C12 O4 C13 . . . . -161.4(8) ?
    C14' C13' O4 C12 . . . . 171.1(16) ?
    C14' C13' O4 C13 . . . . 49.6(18) ?
    C14 C13 O4 C12 . . . . -116.9(15) ?
    C14 C13 O4 C13' . . . . -43(2) ?
    O6 C16 O5 C17 . . . . -6.4(10) ?
    C15 C16 O5 C17 . . . . 173.6(6) ?
    C18 C17 O5 C16 . . . . 102.1(9) ?
loop_
    _geom_hbond_atom_site_label_D
    _geom_hbond_atom_site_label_H
    _geom_hbond_atom_site_label_A
    _geom_hbond_site_symmetry_A
    _geom_hbond_distance_DH
    _geom_hbond_distance_HA
    _geom_hbond_distance_DA
    _geom_hbond_angle_DHA
    C4 H4 O2 2_646 0.93 2.36 3.278(7) 171.5
    C19 H19A O3 4_566 0.97 2.27 3.227(7) 169.4
    C25 H25 O2 3_657 0.93 2.56 3.309(7) 138.1
data_global
_journal_date_recd_electronic     2009-02-20
_journal_date_accepted     2009-03-14
_journal_name_full     'Acta Crystallographica, Section E'
_journal_year     2009
_journal_volume     65
_journal_issue      4
_journal_page_first     o804
_journal_page_last     o804
_journal_paper_category     QO
_journal_coeditor_code     CV2524
_publ_contact_author_name     'Dr Yanping Zhu'
_publ_contact_author_address
;
Key Laboratory of Pesticide and Chemical Biology of Ministry of
Education, College of Chemistry, Central China Normal University
Wuhan  430079,
People's Republic of China
;
_publ_contact_author_email     chemzyp@gmail.com
_publ_contact_author_fax     '86 27 67867955'
_publ_contact_author_phone     '86 27 67867955'
_publ_section_title
;\
Diethyl
6,9,17,20-tetrabromo-2,13-dioxohexacyclo[10.10.2.0^3,24^.0^5,10^.0^14,23^.0^16,\
21^]tetracosa-5,7,9,16,18,20-hexaene-23,24-dicarboxylate
;
loop_
    _publ_author_name
    _publ_author_address
    'Zhu, Yanping'
;
Key Laboratory of Pesticides and Chemical Biology of the Ministry of Education
College of Chemistry
Central China Normal University
Wuhan 430079
People's Republic of China
;
    'Chen, Yan'
;
Key Laboratory of Pesticides and Chemical Biology of the Ministry of Education
College of Chemistry
Central China Normal University
Wuhan 430079
People's Republic of China
;
    'Sun, Yichong'
;
Key Laboratory of Pesticides and Chemical Biology of the Ministry of Education
College of Chemistry
Central China Normal University
Wuhan 430079
People's Republic of China
;
