# Supplementary material for: Diethyl 6,9,17,20-tetra­bromo-2,13-di­oxo­hexa­cyclo­[10.10.2.03,24.05,10.014,23.016,21]tetra­cosa-5,7,9,16,18,20-hexa­ene-23,24-dicarboxyl­ate
Source: Acta Crystallogr Sect E Struct Rep Online. 2009 Mar 19;65(Pt 4):o804. doi: 10.1107/S1600536809009490 (PMC2968834; doi:10.1107/S1600536809009490)
Supplement: Supplementary file 2 [file e-65-0o804-Isup2.hkl]

# 
# h,k,l, Fc-squared, Fo-squared, sigma(Fo-squared) and status flag 
# 
data_I
_shelx_title ' 050914am in P2(1)/c' 
_shelx_refln_list_code          4 
_shelx_F_calc_maximum      405.84 
_exptl_crystal_F_000      1576.00 
_reflns_d_resolution_high  0.7696 
 
loop_ 
 _symmetry_equiv_pos_as_xyz 
 'x, y, z' 
 '-x, y+1/2, -z+1/2' 
 '-x, -y, -z' 
 'x, -y-1/2, z-1/2' 
 
_cell_length_a    12.3545 
_cell_length_b    16.2558 
_cell_length_c    13.8793 
_cell_angle_alpha  90.000 
_cell_angle_beta   93.396 
_cell_angle_gamma  90.000 
 
_shelx_F_squared_multiplier     1.000 
 
loop_ 
 _refln_index_h 
 _refln_index_k 
 _refln_index_l 
 _refln_F_squared_calc 
 _refln_F_squared_meas 
 _refln_F_squared_sigma 
 _refln_observed_status 
   1   0   0    10712.01     9419.11    444.79 o 
   2   0   0     5600.99     5215.10    184.84 o 
   3   0   0    37331.15    42063.77   1387.56 o 
   4   0   0    36619.06    40291.27   1334.92 o 
   5   0   0     3998.74     3769.66    153.20 o 
   6   0   0     3689.33     4068.53    256.74 o 
   7   0   0    16080.68    16437.32    575.96 o 
   8   0   0     2824.64     2715.81    133.54 o 
   9   0   0     1046.35     1197.01    156.99 o 
  10   0   0     7185.39     7494.41    389.19 o 
  11   0   0     1575.78     1605.83    202.77 o 
  12   0   0     1148.68     1334.37    199.50 o 
  13   0   0     1668.07     2122.57    248.56 o 
  14   0   0       19.73      -88.30    145.54 o 
  15   0   0       89.46        6.54    166.80 o 
   1   1   0     1764.27     1728.07     51.88 o 
   2   1   0    13758.53    14729.87    403.14 o 
   3   1   0      582.69      589.44     35.40 o 
   4   1   0    15581.36    15518.23    373.33 o 
   5   1   0    13291.63    13549.71    332.75 o 
   6   1   0       25.16       25.12     20.83 o 
   7   1   0     3297.00     3448.26    107.32 o 
   8   1   0       29.00       45.22     37.00 o 
   9   1   0      616.75      643.24    146.22 o 
  10   1   0      611.17      597.12     95.95 o 
  11   1   0     1673.21     1816.80    108.35 o 
  12   1   0        1.46      107.98    120.19 o 
  13   1   0      357.60      390.10    101.13 o 
  14   1   0      218.40      407.31    119.67 o 
  15   1   0      196.66      139.26    120.13 o 
   0   2   0      123.43      137.36     22.89 o 
   1   2   0     3172.34     3504.59     87.17 o 
   2   2   0      420.93      522.36     26.64 o 
   3   2   0     3314.98     3499.97    109.81 o 
   4   2   0    38432.70    40005.61   1082.90 o 
   5   2   0     3647.62     3328.23    116.27 o 
   6   2   0     5984.50     5486.51    148.48 o 
   7   2   0     1783.62     1839.62     68.40 o 
   8   2   0     2203.24     2497.00     90.18 o 
   9   2   0     5596.99     5087.94    185.43 o 
  10   2   0      527.15      395.02     89.34 o 
  11   2   0      108.02      221.25     56.33 o 
  12   2   0        4.36      -86.82     82.67 o 
  13   2   0      323.68      235.79    101.68 o 
  14   2   0       12.67      147.49    108.00 o 
  15   2   0        9.74     -169.05    112.70 o 
   1   3   0      946.56      943.20     36.65 o 
   2   3   0      128.89      141.76     16.05 o 
   3   3   0    16378.14    15854.02    437.37 o 
   4   3   0      596.09      698.84     30.36 o 
   5   3   0    41049.16    41299.27    953.43 o 
   6   3   0     5562.47     5545.68    149.61 o 
   7   3   0       62.95      116.01     54.05 o 
   8   3   0     4248.59     3894.73    151.76 o 
   9   3   0      651.63      722.84     70.26 o 
  10   3   0     1139.48      909.97    132.46 o 
  11   3   0      860.79      984.62    118.68 o 
  12   3   0      695.49      575.22     73.45 o 
  13   3   0        4.37      -79.63     89.61 o 
  14   3   0      499.07      627.42    137.88 o 
  15   3   0       12.28      117.52    238.75 o 
   0   4   0     9173.87    10843.43    534.73 o 
   1   4   0     4593.08     5135.52    151.08 o 
   2   4   0     3976.61     3929.31    102.87 o 
   3   4   0       16.65       56.55     30.25 o 
   4   4   0    12499.50    12858.57    363.74 o 
   5   4   0     1523.18     1633.59     74.50 o 
   6   4   0     1780.43     1961.50     66.06 o 
   7   4   0        5.60      -32.55     35.40 o 
   8   4   0     1127.74     1260.69    150.30 o 
   9   4   0      162.31      212.62     57.03 o 
  10   4   0      223.63       55.55     77.45 o 
  11   4   0      289.36      160.71     87.02 o 
  12   4   0      112.16      206.88     68.54 o 
  13   4   0      190.66      200.20     72.06 o 
  14   4   0       44.20      313.01    115.69 o 
  15   4   0       34.28       41.73    119.37 o 
   1   5   0    20678.87    21991.01   1058.01 o 
   2   5   0      721.61      882.97     53.81 o 
   3   5   0     1242.49     1288.27     46.47 o 
   4   5   0     5233.50     5864.68    165.93 o 
   5   5   0    15862.84    15848.87    448.98 o 
   6   5   0     3901.52     3940.89    139.94 o 
   7   5   0      865.67      829.86     65.32 o 
   8   5   0      686.13      808.58     70.36 o 
   9   5   0      430.19      472.86     67.50 o 
  10   5   0     1578.40     1637.94    114.61 o 
  11   5   0     1743.49     1606.59    146.24 o 
  12   5   0      441.20      498.32    111.49 o 
  13   5   0        1.40      -20.84     67.13 o 
  14   5   0       12.87     -145.57     98.62 o 
  15   5   0       17.54     -138.37    108.90 o 
   0   6   0      452.18      464.41     68.68 o 
   2   6   0     4863.98     4962.12    131.87 o 
   3   6   0        6.00       23.45     12.79 o 
   4   6   0    29862.76    30480.74    720.41 o 
   5   6   0     1673.00     1741.20     62.10 o 
   6   6   0     2351.32     2262.14     99.24 o 
   7   6   0       19.92       77.59     69.98 o 
   8   6   0     9973.86     9589.85    302.74 o 
   9   6   0     6065.74     5721.55    208.30 o 
  10   6   0       43.77       39.10     54.69 o 
  11   6   0      212.33      140.24     88.45 o 
  12   6   0        0.56      -63.05     80.31 o 
  13   6   0      461.72      460.07     86.86 o 
  14   6   0       14.86       -6.01     73.91 o 
  15   6   0        0.93      -24.44    121.30 o 
   1   7   0        9.18       15.26     15.61 o 
   2   7   0     2883.28     2937.33    127.46 o 
   3   7   0     1203.86     1259.05     41.79 o 
   4   7   0      307.83      246.60     37.06 o 
   5   7   0    10239.09    10185.93    303.03 o 
   6   7   0      315.62      429.62     50.33 o 
   7   7   0       43.00       52.64     40.62 o 
   8   7   0     2219.53     2053.84    105.86 o 
   9   7   0       17.78       54.95     52.40 o 
  10   7   0     1155.19     1016.11     90.65 o 
  11   7   0      212.91      248.08     95.92 o 
  12   7   0      473.97      536.60    120.26 o 
  13   7   0      267.46      219.75     81.12 o 
  14   7   0        2.85       -5.75     77.84 o 
  15   7   0       20.73      101.39    192.96 o 
   0   8   0    35676.37    32783.74   1574.76 o 
   1   8   0     1544.08     1413.27    170.88 o 
   2   8   0     1207.08     1342.59     88.67 o 
   3   8   0     4030.77     4594.90    111.14 o 
   4   8   0     1944.12     1845.39     68.24 o 
   5   8   0      730.81      697.42     42.08 o 
   6   8   0      298.76      282.20     48.22 o 
   7   8   0     2724.21     2826.64    273.06 o 
   8   8   0      568.78      555.17     66.75 o 
   9   8   0       84.45      153.94     64.70 o 
  10   8   0     1892.58     1644.75    112.28 o 
  11   8   0       46.20       23.57     67.77 o 
  12   8   0      250.73      390.00    112.14 o 
  13   8   0      922.31     1195.02    124.80 o 
  14   8   0       42.93       28.92     82.14 o 
   1   9   0    14730.51    13473.96    489.08 o 
   2   9   0        6.96      -15.74     39.58 o 
   3   9   0      384.51      376.39     38.78 o 
   4   9   0     3746.01     3594.36    168.29 o 
   5   9   0        5.32      -15.24     35.61 o 
   6   9   0     1493.15     1354.68     81.46 o 
   7   9   0      269.44      309.27     70.49 o 
   8   9   0      908.64      825.71     77.20 o 
   9   9   0      581.74      708.28    109.80 o 
  10   9   0      830.96     1045.72     96.89 o 
  11   9   0        2.94      -29.13     65.80 o 
  12   9   0       18.19       28.59     57.59 o 
  13   9   0       22.57      -45.67     76.04 o 
  14   9   0      373.04      456.49    100.17 o 
   0  10   0     6321.96     6112.61    361.39 o 
   1  10   0       33.84      109.02     52.37 o 
   2  10   0     4219.25     3886.98    181.26 o 
   3  10   0     1177.84     1168.44     53.19 o 
   4  10   0      651.90      572.60     44.07 o 
   5  10   0        0.58       21.11     38.07 o 
   6  10   0        8.97       97.79     45.77 o 
   7  10   0       80.96      182.23     54.01 o 
   8  10   0      749.61      677.30     76.12 o 
   9  10   0      234.56      237.73     66.38 o 
  10  10   0      741.51      664.17     88.33 o 
  11  10   0        7.10      -20.37     81.54 o 
  12  10   0       73.07      130.09     65.11 o 
  13  10   0       40.37       77.13     96.81 o 
  14  10   0       41.49      216.77     96.32 o 
   1  11   0       62.60      125.27     57.16 o 
   2  11   0      292.51      290.51     44.23 o 
   3  11   0    11626.88    11248.40    339.80 o 
   4  11   0     2224.17     2029.47    150.34 o 
   5  11   0     5827.15     5392.32    186.57 o 
   6  11   0       98.49      116.40     46.70 o 
   7  11   0      123.12      331.70     62.12 o 
   8  11   0      574.10      506.00    104.62 o 
   9  11   0       99.48       83.69     60.92 o 
  10  11   0       18.70       -9.90     65.09 o 
  11  11   0       36.29       49.28     81.27 o 
  12  11   0       85.18      154.42     71.64 o 
  13  11   0       99.34       76.42     88.39 o 
   0  12   0     2401.05     2040.81    192.96 o 
   1  12   0      659.96      600.63     83.35 o 
   2  12   0     4049.08     2862.01    585.42 o 
   3  12   0     2230.16     2553.21    148.91 o 
   4  12   0     4919.38     4911.33    217.65 o 
   5  12   0      772.76      715.25     76.47 o 
   6  12   0      837.25      709.30     69.81 o 
   7  12   0      831.99      794.08     78.91 o 
   8  12   0       24.59       -7.21     56.47 o 
   9  12   0      363.19      335.95     73.06 o 
  10  12   0       46.19       80.38     70.72 o 
  11  12   0       41.43        8.46     59.18 o 
  12  12   0      272.71      289.05     79.53 o 
  13  12   0      144.82      149.68     89.21 o 
   1  13   0      685.25      682.69     69.23 o 
   2  13   0      346.68      415.36    116.10 o 
   3  13   0      783.42      822.26     70.50 o 
   4  13   0      522.96      506.40     94.85 o 
   5  13   0      248.64      254.43    116.92 o 
   6  13   0        9.23        0.31     46.58 o 
   7  13   0      854.20      986.70     86.77 o 
   8  13   0       22.95       54.32     61.54 o 
   9  13   0      583.05      691.50     88.79 o 
  10  13   0       38.76      -41.35     92.23 o 
  11  13   0       82.99       63.88    101.02 o 
  12  13   0       38.71      -64.11     83.48 o 
   0  14   0     2177.87     2129.11    219.13 o 
   1  14   0      446.93      455.52     89.56 o 
   2  14   0     1818.97     1999.93    227.30 o 
   3  14   0        4.48      -47.61     45.41 o 
   4  14   0       12.21       34.27     61.90 o 
   5  14   0        9.18       32.71     64.09 o 
   6  14   0       65.84      188.40     73.72 o 
   7  14   0       17.78       41.66     75.73 o 
   8  14   0     1364.03     1480.18    109.90 o 
   9  14   0     1038.48     1120.80    104.28 o 
  10  14   0        0.64       19.31     73.91 o 
  11  14   0       21.13      -83.11     92.82 o 
   1  15   0     1895.42     2202.71    162.99 o 
   2  15   0        4.97      -31.56     66.23 o 
   3  15   0      545.72      576.71     82.96 o 
   4  15   0        5.56       33.45    121.01 o 
   5  15   0       49.29        9.38     71.98 o 
   6  15   0      184.37      312.34    147.17 o 
   7  15   0      139.37       91.57    145.54 o 
   8  15   0      211.07      331.96    173.34 o 
   9  15   0       40.08       77.93     82.35 o 
  10  15   0      322.18      425.23    101.27 o 
  11  15   0        1.53      -65.41    129.19 o 
   0  16   0      247.76      304.16    130.82 o 
   1  16   0       61.19       20.15     64.35 o 
   2  16   0      105.40       65.21     58.06 o 
   3  16   0       30.08       27.80    124.28 o 
   4  16   0        3.38     -147.17     98.12 o 
   5  16   0        2.76      -31.07    130.82 o 
   6  16   0        5.81     -140.63    125.92 o 
   7  16   0      293.79      184.78    161.89 o 
   8  16   0        2.16      -27.49    109.83 o 
   9  16   0       50.56      189.02    125.78 o 
  10  16   0        8.67       27.49     91.48 o 
   1  17   0       75.45      106.16     87.77 o 
   2  17   0       14.38      146.30     93.08 o 
   3  17   0      158.07      218.87    104.05 o 
   4  17   0      354.70      394.20    179.06 o 
   5  17   0      135.35      193.44    112.20 o 
   6  17   0      297.64      205.02    119.57 o 
   7  17   0        1.24       35.16    117.94 o 
   8  17   0       33.08      222.45    130.78 o 
   9  17   0      109.33      264.31    149.84 o 
   0  18   0      254.49      636.12    178.24 o 
   1  18   0      111.83       49.34     92.82 o 
   2  18   0       98.87      228.94    152.08 o 
   3  18   0      260.41      214.81    106.36 o 
   4  18   0      121.47      -81.20    100.79 o 
   5  18   0       70.61      199.12    118.95 o 
   6  18   0       76.42       65.94    186.42 o 
   7  18   0       11.27        0.86    117.36 o 
   8  18   0        1.35      -91.57    188.06 o 
   1  19   0       60.62       53.96    137.36 o 
   2  19   0       38.06       37.61    143.90 o 
   3  19   0       33.21     -206.04    137.36 o 
   4  19   0        0.35      -60.67    111.58 o 
   5  19   0       11.61      146.56    130.05 o 
   6  19   0       10.24       53.51    127.67 o 
   7  19   0       40.71      155.35    183.15 o 
   0  20   0       80.01       78.49    161.89 o 
   1  20   0       26.52      163.53    171.70 o 
   2  20   0      115.02      343.41    183.15 o 
   3  20   0        5.26       -6.54    174.97 o 
   4  20   0      252.86      416.99    207.68 o 
   5  20   0       15.19      -19.62    196.23 o 
 -15   1   1       18.38       49.76    137.36 o 
 -14   1   1      623.32      938.52    145.68 o 
 -13   1   1       66.34       38.08     95.45 o 
 -12   1   1      100.82       67.41     83.78 o 
 -11   1   1        6.97      -41.82     74.41 o 
 -10   1   1    10712.29    10143.11    409.88 o 
  -9   1   1     2498.80     2494.55    154.93 o 
  -8   1   1     1418.26     1552.22     84.29 o 
  -7   1   1     3786.90     3407.29    105.75 o 
  -6   1   1     5210.99     4650.98    129.91 o 
  -5   1   1     6585.19     6196.16    162.21 o 
  -4   1   1      253.21      271.55     21.26 o 
  -3   1   1     4699.27     4997.61    126.87 o 
  -2   1   1     3889.35     3941.00     86.60 o 
  -1   1   1      224.56      259.17     11.06 o 
   1   1   1    16072.82    16819.83    314.07 o 
   2   1   1        3.25       -2.33      5.50 o 
   3   1   1    53416.69    56451.71   1142.92 o 
   4   1   1       39.03       54.02     13.71 o 
   5   1   1      409.82      373.92     25.29 o 
   6   1   1      117.42      159.45     21.62 o 
   7   1   1    26777.16    27327.63    579.33 o 
   8   1   1     4616.41     4280.53    115.83 o 
   9   1   1      135.88      193.40     51.93 o 
  10   1   1      784.41      937.49     81.74 o 
  11   1   1       57.91       94.10     57.90 o 
  12   1   1     1199.62     1543.08    178.24 o 
  13   1   1       12.30      -27.63    103.84 o 
  14   1   1       17.71     -127.12     95.89 o 
  15   1   1       18.70       90.09    116.77 o 
 -15   2   1      125.29      256.47    130.05 o 
 -14   2   1      140.08       85.29    102.74 o 
 -13   2   1      650.34      721.79    129.19 o 
 -12   2   1     1303.89     1266.28    201.14 o 
 -11   2   1     1385.44     1437.38    134.12 o 
 -10   2   1       20.02       10.30     69.12 o 
  -9   2   1     2698.17     2558.47    116.92 o 
  -8   2   1       42.20       31.68     39.77 o 
  -7   2   1     6031.06     5924.27    162.86 o 
  -6   2   1    37585.73    37549.61   1029.37 o 
  -5   2   1     3982.22     3705.88    188.56 o 
  -4   2   1      192.18      167.84     42.26 o 
  -3   2   1     1626.20     1573.68     46.99 o 
  -2   2   1    29383.95    31556.33    648.06 o 
  -1   2   1     6745.26     6795.29    159.96 o 
   0   2   1    17356.21    17155.20    455.70 o 
   2   2   1     4785.14     5201.76    113.22 o 
   3   2   1     8738.14     9149.74    196.10 o 
   4   2   1    55894.08    58778.37   1207.73 o 
   5   2   1     6344.85     6601.10    166.30 o 
   6   2   1       80.32      167.13     19.90 o 
   7   2   1     5560.61     5562.65    135.90 o 
   8   2   1     2406.31     2454.17     79.35 o 
   9   2   1     4824.64     4662.90    224.53 o 
  10   2   1     2581.10     2700.57    213.40 o 
  11   2   1      758.01      777.32    136.19 o 
  12   2   1        1.38      117.12    114.47 o 
  13   2   1      119.61      -19.37     91.26 o 
  14   2   1       24.63      103.72    108.90 o 
  15   2   1        8.84      -79.17    235.48 o 
 -15   3   1        6.92      119.50    119.08 o 
 -14   3   1      112.46       96.54    105.47 o 
 -13   3   1       38.19       67.73    215.85 o 
 -12   3   1      766.28      800.18    122.64 o 
 -11   3   1       14.96       27.02     77.37 o 
 -10   3   1       46.65      -31.11     69.95 o 
  -9   3   1       36.81        3.35     45.74 o 
  -8   3   1     2156.14     2079.35    102.58 o 
  -7   3   1      144.61       91.51     55.90 o 
  -6   3   1      794.34     1004.56     77.21 o 
  -5   3   1     5772.63     5563.83    175.27 o 
  -4   3   1       36.16       79.54     23.20 o 
  -3   3   1       44.30       45.37     12.79 o 
  -2   3   1    61277.34    68293.25   1557.42 o 
  -1   3   1   101244.84   114254.04   2600.39 o 
   0   3   1      767.15      767.44     32.08 o 
   1   3   1      398.86      412.36     20.09 o 
   2   3   1     2048.12     2006.15     48.87 o 
   3   3   1      747.99      669.38     23.86 o 
   4   3   1      563.97      463.13     25.05 o 
   5   3   1    16609.52    17572.21    372.61 o 
   6   3   1     1355.26     1313.02     78.57 o 
   7   3   1      840.51      893.90     52.63 o 
   8   3   1     9327.08     8224.34    635.44 o 
   9   3   1     4864.49     4610.37    198.50 o 
  10   3   1       61.37      -32.06     85.03 o 
  11   3   1      904.34      799.09     82.45 o 
  12   3   1      178.01       90.15     57.44 o 
  13   3   1       40.20      -43.89    155.35 o 
  14   3   1      101.97      149.35    114.40 o 
  15   3   1      199.41      284.93    135.86 o 
 -15   4   1      512.19      632.45    143.86 o 
 -14   4   1      346.92      475.32    125.47 o 
 -13   4   1       16.70      -30.06     91.27 o 
 -12   4   1      309.29      246.87     96.94 o 
 -11   4   1      579.06      686.56    109.27 o 
 -10   4   1     1133.38     1077.66     86.11 o 
  -9   4   1     2243.80     2300.14    113.38 o 
  -8   4   1      669.70      690.68     67.05 o 
  -7   4   1       10.30      161.56     44.02 o 
  -6   4   1     1119.45     1216.44     68.44 o 
  -5   4   1    17011.62    18250.81    512.01 o 
  -4   4   1    12349.88    11535.37    328.50 o 
  -3   4   1     8456.24     9032.35    193.71 o 
  -2   4   1    61217.62    65515.00   1496.26 o 
  -1   4   1     6400.36     6763.18    172.07 o 
   0   4   1    13129.13    13158.60    358.50 o 
   1   4   1      360.09      235.48     47.42 o 
   2   4   1     5171.88     4921.51    126.28 o 
   3   4   1    33184.08    33699.79    696.09 o 
   4   4   1      551.45      594.89     30.62 o 
   5   4   1     1488.26     1532.96     52.65 o 
   6   4   1     1452.77     1506.05     56.79 o 
   7   4   1      745.55      822.30    127.52 o 
   8   4   1     4958.65     5293.63    249.38 o 
   9   4   1     2558.70     2438.78    119.41 o 
  10   4   1     1694.55     1665.78     87.80 o 
  11   4   1       42.81      138.29     63.14 o 
  12   4   1       86.66      123.66     77.23 o 
  13   4   1     1751.80     1548.16    157.61 o 
  14   4   1      242.76      262.64    121.40 o 
  15   4   1      131.07      182.87    144.72 o 
 -15   5   1       15.18       57.37    123.66 o 
 -14   5   1      646.10      606.53    376.93 o 
 -13   5   1       17.59      100.57    105.22 o 
 -12   5   1     1202.80     1178.25    224.03 o 
 -11   5   1     1415.37     1628.45    148.58 o 
 -10   5   1     1531.22     1517.66    168.47 o 
  -9   5   1       19.94       41.48     49.92 o 
  -8   5   1     1169.57     1291.71     85.22 o 
  -7   5   1      152.67      164.87     44.02 o 
  -6   5   1     1559.48     1520.22     97.65 o 
  -5   5   1      757.68      756.69     51.54 o 
  -4   5   1     1342.84     1633.75     69.59 o 
  -3   5   1    15475.96    16540.51    347.65 o 
  -2   5   1    20198.99    22289.75    518.49 o 
  -1   5   1   129701.95   137425.80   3593.04 o 
   0   5   1      711.50      749.64     40.62 o 
   1   5   1       24.65       16.04     24.53 o 
   2   5   1     9752.05    10522.41    257.52 o 
   3   5   1    18261.56    19906.69    474.46 o 
   4   5   1     1985.46     1669.21     58.21 o 
   5   5   1     4227.91     3928.16    111.68 o 
   6   5   1     3434.62     3607.56    133.01 o 
   7   5   1     3453.52     3462.19    134.92 o 
   8   5   1        2.79        5.76     57.97 o 
   9   5   1     2957.25     3059.17    219.13 o 
  10   5   1        7.45       16.90     44.00 o 
  11   5   1     1686.47     1591.05    109.01 o 
  12   5   1     1336.51     1231.66    104.77 o 
  13   5   1      113.08       88.93     70.19 o 
  14   5   1       52.60     -130.00    107.54 o 
  15   5   1      138.59      389.89    141.01 o 
 -15   6   1       54.48       -8.18    128.52 o 
 -14   6   1        9.68        9.22     97.76 o 
 -13   6   1      156.49      386.20    117.26 o 
 -12   6   1       35.14       88.89     96.55 o 
 -11   6   1      200.92      129.36     66.01 o 
 -10   6   1       47.75      146.80     61.83 o 
  -9   6   1      232.96      210.92     57.00 o 
  -8   6   1       11.12       17.05     46.13 o 
  -7   6   1     2073.53     2048.74     98.07 o 
  -6   6   1     3708.04     3521.52    159.00 o 
  -5   6   1     2754.82     2855.56     87.01 o 
  -4   6   1     1146.96     1176.02     47.84 o 
  -3   6   1     1797.43     1686.49     48.47 o 
  -2   6   1     7074.86     7206.17    207.32 o 
  -1   6   1     3211.37     3154.42    124.88 o 
   0   6   1     3779.79     4310.56    136.39 o 
   2   6   1    14012.36    14116.83    342.57 o 
   3   6   1     9812.26    10864.75    268.90 o 
   4   6   1    16294.03    16686.50    404.68 o 
   5   6   1       61.23       56.19     26.44 o 
   6   6   1       34.68       26.53     35.54 o 
   7   6   1      241.07      268.08     47.27 o 
   8   6   1      302.38      392.83     59.87 o 
   9   6   1      397.36      422.84     64.14 o 
  10   6   1      211.29      257.26     51.44 o 
  11   6   1       48.59       82.43     51.11 o 
  12   6   1       16.76       -2.83     63.29 o 
  13   6   1       13.21      -52.62     69.52 o 
  14   6   1        2.03       69.32     77.98 o 
  15   6   1        2.47       14.29    160.26 o 
 -15   7   1       10.76      -36.35    191.33 o 
 -14   7   1      346.21      274.27     91.47 o 
 -13   7   1      104.86       40.71    104.53 o 
 -12   7   1       49.18     -124.67     83.11 o 
 -11   7   1        2.38        7.87     64.73 o 
 -10   7   1      746.27      658.40     83.78 o 
  -9   7   1      143.95      167.53     57.06 o 
  -8   7   1      168.67      124.58     50.43 o 
  -7   7   1     4492.15     4119.99    152.25 o 
  -6   7   1    11051.52    10810.88    323.70 o 
  -5   7   1    16585.00    16887.70    411.73 o 
  -4   7   1     5416.12     5813.07    155.54 o 
  -3   7   1      806.08      700.61     30.60 o 
  -2   7   1      181.17      189.73     50.48 o 
  -1   7   1    17280.06    18240.26    606.82 o 
   0   7   1       79.96       55.22     34.63 o 
   1   7   1     2674.77     2322.07    170.07 o 
   2   7   1     2363.12     2370.15     90.81 o 
   3   7   1    35319.37    35940.88    847.89 o 
   4   7   1     4071.67     4316.51    123.32 o 
   5   7   1     3737.18     4114.52    119.46 o 
   6   7   1     1961.47     1823.09     88.37 o 
   7   7   1        7.66      -41.05     39.19 o 
   8   7   1     1569.05     1535.23     94.70 o 
   9   7   1      183.15      214.58     71.11 o 
  10   7   1      118.50      130.54     49.63 o 
  11   7   1     1335.31     1381.65     94.65 o 
  12   7   1      570.52      593.38     85.34 o 
  13   7   1       85.59      100.53     84.59 o 
  14   7   1       59.40      -80.90     78.20 o 
  15   7   1      111.40      130.82    191.33 o 
 -14   8   1       69.01      214.65     85.42 o 
 -13   8   1        0.39       93.85    113.30 o 
 -12   8   1       59.25       93.50    185.60 o 
 -11   8   1        1.63       46.67     65.36 o 
 -10   8   1      156.40      161.56     66.91 o 
  -9   8   1       63.20      -55.59     51.31 o 
  -8   8   1       10.71      -11.58     52.07 o 
  -7   8   1     1872.58     1802.94     94.34 o 
  -6   8   1     1385.07     1405.87    130.00 o 
  -5   8   1     6526.11     6630.90    178.47 o 
  -4   8   1     3513.47     3323.80     85.77 o 
  -3   8   1       86.37      135.43     19.95 o 
  -2   8   1      845.91      841.29     63.42 o 
  -1   8   1     2573.57     2342.38     90.19 o 
   0   8   1      774.13      835.57     55.31 o 
   1   8   1      679.70      647.52     68.68 o 
   2   8   1    24392.30    24421.17    678.79 o 
   3   8   1     2125.24     2077.99     72.31 o 
   4   8   1     7486.80     7292.84    193.30 o 
   5   8   1     1186.50     1221.66     55.82 o 
   6   8   1      187.28      278.81     72.27 o 
   7   8   1     2568.48     2541.37    116.42 o 
   8   8   1       32.62       25.04     47.83 o 
   9   8   1        2.08       11.85     54.34 o 
  10   8   1      351.11      189.34     60.32 o 
  11   8   1      221.99      192.79     59.81 o 
  12   8   1      401.92      397.05     83.22 o 
  13   8   1      168.93      187.60    100.32 o 
  14   8   1        8.21      -69.19     81.41 o 
 -14   9   1       16.91       43.77     85.85 o 
 -13   9   1        2.38      -63.57    110.84 o 
 -12   9   1        3.05       88.17     78.63 o 
 -11   9   1       60.34       30.33     67.89 o 
 -10   9   1      778.51      888.98    118.19 o 
  -9   9   1      614.07      580.43     77.34 o 
  -8   9   1       27.11      -29.21     47.08 o 
  -7   9   1      502.17      681.61     68.61 o 
  -6   9   1      268.03      228.38     47.32 o 
  -5   9   1       43.97       76.27     36.41 o 
  -4   9   1     3894.05     3904.30    118.26 o 
  -3   9   1     7031.54     6581.39    170.34 o 
  -2   9   1      139.38      131.59     29.85 o 
  -1   9   1      472.95      691.44     79.72 o 
   0   9   1     2519.38     2198.11     94.77 o 
   1   9   1     3585.94     3699.16    171.57 o 
   2   9   1       14.78        6.51     28.80 o 
   3   9   1        2.46       27.94     29.59 o 
   4   9   1      136.15      167.17     35.98 o 
   5   9   1       63.90      126.96     38.46 o 
   6   9   1     3878.47     3359.85    133.02 o 
   7   9   1     4120.05     4104.42    158.07 o 
   8   9   1      735.13      686.57     72.96 o 
   9   9   1       10.36      -79.92     53.28 o 
  10   9   1       96.21       78.47     53.05 o 
  11   9   1       35.63      -11.33     55.88 o 
  12   9   1        1.92       89.82     62.80 o 
  13   9   1       71.88      144.16     82.70 o 
  14   9   1       44.51      167.87     95.50 o 
 -14  10   1        1.99      -37.81     88.39 o 
 -13  10   1      148.65      -16.32    136.54 o 
 -12  10   1      487.38      753.99    144.57 o 
 -11  10   1     1070.00     1301.24    224.04 o 
 -10  10   1      931.95      874.52     92.87 o 
  -9  10   1     1170.82     1288.92     99.30 o 
  -8  10   1     1023.17     1142.75     88.10 o 
  -7  10   1     2625.08     2608.97    166.29 o 
  -6  10   1     5582.22     5322.35    187.26 o 
  -5  10   1     1590.18     1628.12     84.65 o 
  -4  10   1      283.69      327.84     37.99 o 
  -3  10   1        8.87        4.98     24.31 o 
  -2  10   1     7551.73     7368.69    226.24 o 
  -1  10   1     1468.98     1326.10     73.20 o 
   0  10   1     6704.53     6805.13    219.33 o 
   1  10   1      130.17       84.26     50.98 o 
   2  10   1       52.39       -0.73     32.01 o 
   3  10   1      623.64      643.01     57.51 o 
   4  10   1     4639.48     4363.65    131.58 o 
   5  10   1      521.37      574.69     55.85 o 
   6  10   1     3351.38     3753.31    148.41 o 
   7  10   1     2220.02     1924.62    103.27 o 
   8  10   1      747.57      947.30     82.98 o 
   9  10   1      617.49      692.30     82.21 o 
  10  10   1      351.18      306.47     64.34 o 
  11  10   1      583.41      752.91     88.95 o 
  12  10   1       31.80       86.36     67.03 o 
  13  10   1       61.85       51.46     92.30 o 
  14  10   1        3.13      -16.99    105.88 o 
 -13  11   1      257.49      401.18    138.17 o 
 -12  11   1       11.34       75.59     85.75 o 
 -11  11   1       54.20      119.84     76.08 o 
 -10  11   1     1305.13     1498.03    157.61 o 
  -9  11   1       38.27      108.48     65.13 o 
  -8  11   1      141.71       42.05     58.15 o 
  -7  11   1     2775.25     2624.32    146.14 o 
  -6  11   1      356.74      306.08     68.67 o 
  -5  11   1     1458.33     1251.73    167.10 o 
  -4  11   1       11.27       10.17     31.26 o 
  -3  11   1     2431.29     2532.19    109.14 o 
  -2  11   1        4.30       11.14     32.47 o 
  -1  11   1     1329.45     1418.79    146.70 o 
   0  11   1     4409.08     4644.18    269.81 o 
   1  11   1     2866.61     2915.33    167.36 o 
   2  11   1      764.79      666.38     61.86 o 
   3  11   1     1520.33     1460.76    104.95 o 
   4  11   1        1.36        5.98     43.81 o 
   5  11   1      212.23      234.77     49.19 o 
   6  11   1      134.79       87.68     83.88 o 
   7  11   1     2350.45     2590.36    123.18 o 
   8  11   1     2733.48     2728.26    133.74 o 
   9  11   1        7.01       -5.17     50.39 o 
  10  11   1      242.97      291.33     63.47 o 
  11  11   1        2.58       78.65     62.44 o 
  12  11   1        3.99      -95.91     63.94 o 
  13  11   1       21.96     -134.21     89.47 o 
 -13  12   1        3.49       28.38     84.71 o 
 -12  12   1       14.69       78.47     88.15 o 
 -11  12   1       77.66       88.05    127.90 o 
 -10  12   1      148.32      102.69     69.83 o 
  -9  12   1      446.80      499.62     81.16 o 
  -8  12   1       15.28      -44.76     54.50 o 
  -7  12   1      592.91      659.09     72.96 o 
  -6  12   1      111.35       74.95     49.20 o 
  -5  12   1      867.80      877.52    106.91 o 
  -4  12   1      118.97      127.77    125.92 o 
  -3  12   1      590.12      625.64     60.79 o 
  -2  12   1      554.60      561.06     87.15 o 
  -1  12   1       62.39      104.90     43.94 o 
   0  12   1      542.56      500.63     67.01 o 
   1  12   1      170.09      281.28     56.23 o 
   2  12   1      702.21      618.20     67.74 o 
   3  12   1      684.62      731.84     63.89 o 
   4  12   1      266.78      311.37     64.62 o 
   5  12   1       73.99      -54.50     54.10 o 
   6  12   1       33.33      -24.53     46.83 o 
   7  12   1        6.14       33.65     50.76 o 
   8  12   1       27.73       89.87     54.99 o 
   9  12   1       21.04       27.62     56.27 o 
  10  12   1      532.56      478.86     75.61 o 
  11  12   1       11.95        6.51     72.35 o 
  12  12   1       50.31      181.91     86.85 o 
  13  12   1       14.53      -46.54    128.37 o 
 -12  13   1       17.09       -3.60     92.09 o 
 -11  13   1       72.78      159.33    118.50 o 
 -10  13   1      422.86      488.85    139.89 o 
  -9  13   1       50.27       59.81     69.12 o 
  -8  13   1        8.00       78.21     61.46 o 
  -7  13   1      116.11      135.68     59.80 o 
  -6  13   1      663.04      663.73     71.68 o 
  -5  13   1       73.38       67.84     65.53 o 
  -4  13   1      200.07      256.33     67.73 o 
  -3  13   1     1632.84     1399.08    172.89 o 
  -2  13   1     1437.99     1188.84    174.97 o 
  -1  13   1     7459.35     7146.01    236.28 o 
   0  13   1      167.05       20.23     48.19 o 
   1  13   1       88.78      102.21     54.75 o 
   2  13   1      467.24      448.96     57.04 o 
   3  13   1     1191.67     1234.85     95.12 o 
   4  13   1      256.52      192.64     82.58 o 
   5  13   1      267.13      192.28     68.06 o 
   6  13   1       17.94      -48.31     61.08 o 
   7  13   1     1049.38      976.01     75.44 o 
   8  13   1        2.39      -30.69     64.69 o 
   9  13   1      288.32      236.01     86.21 o 
  10  13   1       15.73        0.78     69.05 o 
  11  13   1       35.92      -29.42    105.22 o 
  12  13   1      376.33      507.66    105.28 o 
 -12  14   1        3.05     -161.98    122.59 o 
 -11  14   1      113.89      150.04     94.20 o 
 -10  14   1      274.16      299.59     83.38 o 
  -9  14   1       73.26       73.62     92.11 o 
  -8  14   1      456.06      493.81     80.21 o 
  -7  14   1       34.25       39.87     57.35 o 
  -6  14   1       71.16      154.36     87.49 o 
  -5  14   1        2.15       94.68     66.00 o 
  -4  14   1      230.92      283.67     74.53 o 
  -3  14   1       10.00       62.87     59.22 o 
  -2  14   1      276.15      102.66    139.00 o 
  -1  14   1       62.08      114.42     70.94 o 
   0  14   1     5153.63     4892.97    269.48 o 
   1  14   1     1908.93     1756.73    122.08 o 
   2  14   1      575.53      505.41     63.69 o 
   3  14   1      755.93      843.68     65.88 o 
   4  14   1      595.54      636.64    125.78 o 
   5  14   1        6.70       23.54     83.04 o 
   6  14   1        3.37      -32.02     82.39 o 
   7  14   1       37.79       66.49     89.61 o 
   8  14   1      739.04      728.29    107.78 o 
   9  14   1       40.18       32.07     87.17 o 
  10  14   1       57.05      -33.82     70.98 o 
  11  14   1      227.96      301.61    119.27 o 
 -11  15   1        2.18       -2.92    110.01 o 
 -10  15   1       12.93     -113.61     91.95 o 
  -9  15   1        0.52      -11.13     69.45 o 
  -8  15   1        9.44        4.98     74.41 o 
  -7  15   1       22.11      102.15     79.52 o 
  -6  15   1       73.21       77.89     75.25 o 
  -5  15   1     1324.53     1278.26    120.67 o 
  -4  15   1        4.93      -68.90     63.81 o 
  -3  15   1     2325.44     2016.71    322.96 o 
  -2  15   1       98.88      -73.64     53.96 o 
  -1  15   1      413.45      282.32     93.21 o 
   0  15   1     1397.56     1323.71     96.89 o 
   1  15   1      146.92      137.21     61.46 o 
   2  15   1       16.94        3.26     35.72 o 
   3  15   1      964.97     1071.36    130.14 o 
   4  15   1        4.03      -45.97     81.51 o 
   5  15   1       43.02       10.99     90.63 o 
   6  15   1      192.83      132.81     94.11 o 
   7  15   1       37.19      -15.01     98.10 o 
   8  15   1       53.31       -6.01    107.11 o 
   9  15   1        3.23      188.69    139.00 o 
  10  15   1       74.91      307.84     92.06 o 
  11  15   1      150.06      365.80    124.11 o 
 -10  16   1        8.26      121.88    111.93 o 
  -9  16   1        0.46       52.33    165.16 o 
  -8  16   1       97.63      240.38    179.88 o 
  -7  16   1       12.62      -67.05    139.00 o 
  -6  16   1      465.90      465.04     94.67 o 
  -5  16   1      447.34      585.16     98.78 o 
  -4  16   1     1808.68     1514.01    128.84 o 
  -3  16   1        8.22      -32.53     67.41 o 
  -2  16   1       59.85      176.61    135.73 o 
  -1  16   1       23.29       18.98     79.86 o 
   0  16   1       79.97       34.20     77.74 o 
   1  16   1      148.76       80.29     68.18 o 
   2  16   1      946.01     1178.56    131.99 o 
   3  16   1        5.66      113.76     84.98 o 
   4  16   1      781.89      903.46    128.06 o 
   5  16   1      122.04      -34.59     85.86 o 
   6  16   1       96.07       66.27     99.90 o 
   7  16   1      553.67      412.44    127.64 o 
   8  16   1        3.62       62.14    158.62 o 
   9  16   1      106.81      132.93    124.82 o 
  10  16   1        5.70      -45.68    127.67 o 
  -9  17   1       40.21      170.07    207.68 o 
  -8  17   1        0.86      125.92    192.96 o 
  -7  17   1      169.48      104.66    173.34 o 
  -6  17   1      458.46      479.13    184.78 o 
  -5  17   1      228.04      287.81    160.26 o 
  -4  17   1     1001.36     1074.37    217.49 o 
  -3  17   1      127.14      198.99     81.32 o 
  -2  17   1       65.28       -8.79     69.80 o 
  -1  17   1       57.07     -130.82    117.74 o 
   0  17   1      171.59      154.87     95.35 o 
   1  17   1      651.63      853.77    197.87 o 
   2  17   1        0.31       29.77     89.12 o 
   3  17   1     1732.54     1863.90    466.05 o 
   4  17   1      227.95      216.19    108.40 o 
   5  17   1      424.49      393.36    122.31 o 
   6  17   1      480.37      494.26    300.89 o 
   7  17   1      159.37      310.70    174.97 o 
   8  17   1        1.32      224.95    236.30 o 
   9  17   1      113.11      203.65    135.55 o 
  -7  18   1       44.62       53.96    168.43 o 
  -6  18   1        9.40     -186.42    124.28 o 
  -5  18   1      282.76      204.41    160.26 o 
  -4  18   1      138.60      148.81    152.08 o 
  -3  18   1       97.87       53.96    147.17 o 
  -2  18   1      247.49      300.89    152.08 o 
  -1  18   1       32.45      -72.37    116.10 o 
   0  18   1      661.20      611.59    174.97 o 
   1  18   1        4.79      -26.06     93.64 o 
   2  18   1      227.92       60.50    142.27 o 
   3  18   1       11.63      162.71    103.76 o 
   4  18   1        2.20        4.44    197.87 o 
   5  18   1      173.99      322.86    122.82 o 
   6  18   1      359.84      444.79    194.60 o 
   7  18   1       40.79      -75.74    140.45 o 
   8  18   1      153.93       32.71    174.97 o 
  -6  19   1       49.18      -38.98    148.81 o 
  -5  19   1       63.13       30.44    123.98 o 
  -4  19   1       10.35       29.23    254.28 o 
  -3  19   1      167.79      431.71    189.69 o 
  -2  19   1      100.73      129.19    160.26 o 
  -1  19   1      694.15      534.73    166.80 o 
   0  19   1      201.14      -96.25    110.89 o 
   4  19   1       13.50      -27.80    163.53 o 
   5  19   1       57.63      165.16    183.15 o 
   6  19   1        3.17        5.16    294.35 o 
  -5  20   1       27.87      -39.25    210.95 o 
  -4  20   1       63.92      222.40    201.14 o 
  -3  20   1        5.41     -116.10    171.70 o 
  -2  20   1      318.18      369.57    188.06 o 
  -1  20   1        2.24      165.16    165.16 o 
   0  20   1      140.17     -124.42    137.19 o 
   1  20   1      302.20      281.27    310.70 o 
   2  20   1      102.54      142.27    289.44 o 
   3  20   1      127.47     -134.09    336.86 o 
   4  20   1        0.76       80.13    356.49 o 
   5  20   1        2.90      -85.03    188.06 o 
  -1  21   1       19.72      124.28    184.78 o 
   1  21   1        6.25       65.41    354.85 o 
 -15   0   2      274.14      160.26    168.43 o 
 -14   0   2       95.01      323.78    160.26 o 
 -13   0   2      847.54     1018.77    194.60 o 
 -12   0   2       89.96      -40.88    107.93 o 
 -11   0   2     2597.13     2719.44    255.10 o 
 -10   0   2      379.41      284.54    116.10 o 
  -9   0   2      501.85      685.17    129.19 o 
  -8   0   2        7.89       19.69     61.32 o 
  -7   0   2     4366.11     4058.12    169.69 o 
  -6   0   2     1542.80     1599.25    107.93 o 
  -5   0   2      197.06      164.53     31.69 o 
  -4   0   2     1525.86     1486.33     70.69 o 
  -3   0   2    62865.10    70180.30   2298.15 o 
  -2   0   2    27477.86    28388.37    748.21 o 
  -1   0   2        6.38       22.89     12.72 o 
   0   0   2      879.68      967.63     47.24 o 
   1   0   2    46958.97    50974.50   1335.76 o 
   2   0   2      269.39      186.41     53.15 o 
   3   0   2    65200.58    69971.53   2292.34 o 
   4   0   2     2361.07     2213.28     96.94 o 
   5   0   2     1593.62     1433.67     78.91 o 
   6   0   2      359.39      598.02     63.87 o 
   7   0   2      887.25      914.44     57.48 o 
   8   0   2     4219.33     4152.78    144.49 o 
   9   0   2      275.75      165.84     96.48 o 
  10   0   2     3387.43     3651.38    316.42 o 
  11   0   2     1858.49     1439.03    179.88 o 
  12   0   2        8.43     -152.08    101.39 o 
  13   0   2      591.12      569.07    166.80 o 
  14   0   2      573.92      887.95    197.87 o 
  15   0   2      409.88      696.62    207.68 o 
 -15   1   2      117.69      287.66    135.73 o 
 -14   1   2      242.23      190.16    194.60 o 
 -13   1   2       70.06      -15.35    139.81 o 
 -12   1   2      265.34      181.51    134.91 o 
 -11   1   2      400.68      328.86    136.54 o 
 -10   1   2        9.55      -45.59    103.84 o 
  -9   1   2       74.27      -17.28     63.54 o 
  -8   1   2      898.15      882.23     65.08 o 
  -7   1   2     2359.38     2263.35     97.24 o 
  -6   1   2     2726.69     2795.81     86.77 o 
  -5   1   2     6425.70     6104.38    160.10 o 
  -4   1   2    32187.63    34332.57    805.53 o 
  -3   1   2    30094.79    31094.09    642.06 o 
  -2   1   2    39509.10    42948.11    870.53 o 
  -1   1   2     3236.19     2977.88     60.33 o 
   0   1   2     4806.74     5132.78    121.99 o 
   1   1   2    16052.52    17527.64    404.18 o 
   2   1   2    21670.27    21183.16    397.51 o 
   3   1   2    12725.00    14372.27    299.17 o 
   4   1   2       94.65      119.07     14.45 o 
   5   1   2     1518.36     1426.06     42.67 o 
   6   1   2       85.92       64.54     24.13 o 
   7   1   2     4300.54     4481.26    116.86 o 
   8   1   2      696.27      854.08     44.54 o 
   9   1   2     1232.47     1277.32     72.46 o 
  10   1   2      153.81      200.65     57.93 o 
  11   1   2       49.44       65.59     57.85 o 
  12   1   2     1480.87     1426.59    166.80 o 
  13   1   2      351.82      388.96    109.68 o 
  14   1   2      166.52      164.05    105.20 o 
  15   1   2        3.09       27.80    117.94 o 
 -15   2   2       21.83       31.74    181.51 o 
 -14   2   2        9.37      -52.81     97.55 o 
 -13   2   2        0.78        1.07     89.56 o 
 -12   2   2      379.00      479.15    108.11 o 
 -11   2   2      269.57      684.83    191.33 o 
 -10   2   2      474.38      548.52    142.27 o 
  -9   2   2     3425.68     3438.81    244.72 o 
  -8   2   2     2310.04     2221.71    104.84 o 
  -7   2   2    10577.83    10534.75    268.22 o 
  -6   2   2     3339.57     3200.00     95.53 o 
  -5   2   2       95.29      120.55     18.79 o 
  -4   2   2       37.38        0.98     16.05 o 
  -3   2   2     9617.62    10036.12    214.30 o 
  -2   2   2     4443.97     4656.34    114.18 o 
  -1   2   2     2149.13     2343.28     54.41 o 
   0   2   2     2142.86     2401.13     70.34 o 
   1   2   2      105.52      124.73     11.33 o 
   2   2   2     8189.32     8404.07    163.38 o 
   3   2   2     1255.23     1185.05     32.87 o 
   4   2   2     6668.28     6799.81    195.02 o 
   5   2   2      295.03      316.78     33.08 o 
   6   2   2      418.92      436.59     26.59 o 
   7   2   2    12979.58    12369.75    249.72 o 
   8   2   2     2349.10     2330.05     78.11 o 
   9   2   2      126.83      147.57     42.29 o 
  10   2   2      124.46       36.40     85.47 o 
  11   2   2      389.53      384.34     83.24 o 
  12   2   2      287.50      100.09     86.84 o 
  13   2   2        5.78       31.20     87.79 o 
  14   2   2       20.72      -90.64     97.55 o 
  15   2   2        0.86       89.96    116.67 o 
 -15   3   2       50.68        2.41    110.72 o 
 -14   3   2      154.25      291.29    116.85 o 
 -13   3   2       82.73      100.37     97.55 o 
 -12   3   2     1358.59     1448.12    233.02 o 
 -11   3   2      710.19      813.89    180.70 o 
 -10   3   2      541.08      379.83    100.57 o 
  -9   3   2      544.88      625.87     66.74 o 
  -8   3   2     9696.19     9131.86    723.72 o 
  -7   3   2     5218.04     4765.26    165.67 o 
  -6   3   2     7883.31     7845.46    242.21 o 
  -5   3   2     2418.97     2331.63     72.61 o 
  -4   3   2      698.68      696.57     26.86 o 
  -3   3   2    30264.00    31914.31    733.71 o 
  -2   3   2      938.64     1298.19     36.03 o 
  -1   3   2     6799.50     6892.62    165.44 o 
   0   3   2     2772.27     2492.91     66.77 o 
   1   3   2    36702.31    39522.50    892.90 o 
   2   3   2     2208.79     2165.45     63.08 o 
   3   3   2    61359.51    65052.08   1209.40 o 
   4   3   2     4075.61     4458.27     96.01 o 
   5   3   2     8016.79     8430.17    171.90 o 
   6   3   2    15791.72    16344.09    348.09 o 
   7   3   2     3558.59     2911.92    103.36 o 
   8   3   2     1499.31     1612.81    111.30 o 
   9   3   2       79.38       54.50     48.54 o 
  10   3   2     3977.70     3978.21    163.80 o 
  11   3   2      530.36      687.12     81.22 o 
  12   3   2      276.36      306.69     68.25 o 
  13   3   2       34.80      -60.10     94.63 o 
  14   3   2      315.37      412.67    122.16 o 
  15   3   2       31.14      -36.59    118.83 o 
 -15   4   2       46.86      251.11    154.53 o 
 -14   4   2       51.33      -35.82    105.00 o 
 -13   4   2       48.66      101.89    140.63 o 
 -12   4   2      111.57      110.93     95.35 o 
 -11   4   2       61.81      -97.36     75.22 o 
 -10   4   2        3.09       62.82     52.08 o 
  -9   4   2      235.01      277.93     57.49 o 
  -8   4   2      152.14      102.38     45.63 o 
  -7   4   2     7333.62     7715.47    243.10 o 
  -6   4   2      165.71      155.70     57.13 o 
  -5   4   2     2241.18     2155.43     68.97 o 
  -4   4   2       25.78       25.33     12.82 o 
  -3   4   2        2.93       18.81     10.87 o 
  -2   4   2     7416.18     8106.72    175.12 o 
  -1   4   2     1354.60     1296.94     41.07 o 
   0   4   2     2619.68     2487.58     81.70 o 
   1   4   2     2357.84     2188.69     60.19 o 
   2   4   2    11865.34    12086.95    233.45 o 
   3   4   2     6066.46     5807.30    119.15 o 
   4   4   2     4100.29     4273.38     93.41 o 
   5   4   2     4151.52     3718.71     85.35 o 
   6   4   2       65.49       26.50     22.23 o 
   7   4   2      101.62      110.28     36.87 o 
   8   4   2        3.16       87.39     28.32 o 
   9   4   2      146.27      101.86     42.74 o 
  10   4   2     1998.99     1932.68     93.57 o 
  11   4   2       44.99      148.45     71.99 o 
  12   4   2      127.19       89.33     64.74 o 
  13   4   2       69.03       40.59     99.61 o 
  14   4   2       19.49      -32.68    106.95 o 
  15   4   2      197.61      349.73    132.84 o 
 -15   5   2       56.64       45.84    132.47 o 
 -14   5   2      211.69      339.79    124.74 o 
 -13   5   2      449.17      375.45    161.07 o 
 -12   5   2      770.61      762.60    125.97 o 
 -11   5   2      216.04      120.25     87.86 o 
 -10   5   2      444.66      589.64    119.26 o 
  -9   5   2     1090.52     1039.69     92.20 o 
  -8   5   2     2475.11     2048.85    102.85 o 
  -7   5   2     7555.27     7526.83    240.69 o 
  -6   5   2      101.63       46.83     43.03 o 
  -5   5   2     1147.54     1191.93     78.08 o 
  -4   5   2      740.09      747.45     40.54 o 
  -3   5   2     1050.02     1050.66     38.67 o 
  -2   5   2     2139.58     2518.47     70.79 o 
  -1   5   2    20829.02    22296.24    519.06 o 
   0   5   2     7053.00     6792.70    197.28 o 
   1   5   2     1728.21     1588.91     58.83 o 
   2   5   2     1831.16     2011.02     56.38 o 
   3   5   2     2638.49     2311.31     56.48 o 
   4   5   2     3434.50     3408.18     78.40 o 
   5   5   2    10387.74    10820.21    216.14 o 
   6   5   2     2063.73     1999.20     55.52 o 
   7   5   2     2794.28     2704.63    101.53 o 
   8   5   2      630.42      506.58     54.39 o 
   9   5   2     2330.82     2063.99    123.02 o 
  10   5   2      862.50      958.19     74.30 o 
  11   5   2       29.58       92.95     62.64 o 
  12   5   2       29.63       57.05     66.52 o 
  13   5   2        0.82      -47.33     69.28 o 
  14   5   2       51.50       41.43    109.83 o 
  15   5   2        3.51       45.04    123.59 o 
 -15   6   2      185.13      294.02    133.76 o 
 -14   6   2        6.95     -143.69     99.98 o 
 -13   6   2       94.93       20.50     99.90 o 
 -12   6   2       85.49      -53.17     89.16 o 
 -11   6   2     4698.46     4931.74    202.37 o 
 -10   6   2       50.27       87.03     58.29 o 
  -9   6   2     2850.80     2460.18    174.43 o 
  -8   6   2     1257.63     1380.35     95.25 o 
  -7   6   2     6722.74     5974.11    201.04 o 
  -6   6   2     2310.80     2142.47    146.92 o 
  -5   6   2      662.59      713.64     29.90 o 
  -4   6   2     9454.68     9245.64    202.47 o 
  -3   6   2     2365.54     2501.35     83.09 o 
  -2   6   2      153.95      145.65     18.69 o 
  -1   6   2      682.74      689.36     49.50 o 
   0   6   2     3176.91     3668.10    124.06 o 
   1   6   2     1337.42     1652.13    127.55 o 
   2   6   2    14367.38    14362.17    346.65 o 
   3   6   2      464.52      555.38     32.32 o 
   4   6   2     2681.22     2730.44     78.08 o 
   5   6   2        7.11       47.43     23.57 o 
   6   6   2    22087.21    22291.19    540.67 o 
   7   6   2    11459.18    10432.70    506.60 o 
   8   6   2      253.53      163.46     44.59 o 
   9   6   2      355.77      457.72     57.83 o 
  10   6   2        3.93      -36.63     43.69 o 
  11   6   2     2922.58     2927.94    145.86 o 
  12   6   2       45.45       -0.36     81.80 o 
  13   6   2      261.89      311.62     82.04 o 
  14   6   2       25.57       87.43     87.61 o 
  15   6   2       81.99      206.04    188.06 o 
 -15   7   2        4.30     -102.86    139.81 o 
 -14   7   2       33.03      282.41    133.64 o 
 -13   7   2      138.61      245.20    110.93 o 
 -12   7   2      285.86      242.60    101.58 o 
 -11   7   2       84.83       88.79     67.82 o 
 -10   7   2      823.85      762.27     83.73 o 
  -9   7   2      226.44      167.89     58.05 o 
  -8   7   2      632.56      661.68     92.65 o 
  -7   7   2     9350.58     8621.63    272.47 o 
  -6   7   2      348.63      440.71     55.69 o 
  -5   7   2      900.57      900.19     46.73 o 
  -4   7   2     5561.14     5938.35    152.64 o 
  -3   7   2      625.63      648.73     29.86 o 
  -2   7   2      420.06      540.60     32.34 o 
  -1   7   2     2271.62     2364.06     87.26 o 
   0   7   2     2516.96     2448.88    108.96 o 
   1   7   2       69.18       53.56     27.59 o 
   2   7   2    25951.29    26425.50    623.01 o 
   3   7   2    18127.34    18744.52    403.21 o 
   4   7   2      255.03      266.66     39.77 o 
   5   7   2     1139.86     1130.46     49.49 o 
   6   7   2     1205.59     1154.74    133.30 o 
   7   7   2      358.94      446.87     50.48 o 
   8   7   2      173.40      212.51     58.54 o 
   9   7   2      142.75      173.50     50.29 o 
  10   7   2      463.46      601.69     69.52 o 
  11   7   2      168.11      103.68     57.07 o 
  12   7   2      186.16       93.93     70.10 o 
  13   7   2      167.75      175.09     78.40 o 
  14   7   2      103.25        7.64     79.88 o 
 -14   8   2      122.86       59.26    126.79 o 
 -13   8   2      656.18      680.60    142.72 o 
 -12   8   2      131.62      183.70    103.25 o 
 -11   8   2      564.42      569.93     84.61 o 
 -10   8   2      558.98      505.43     77.98 o 
  -9   8   2      237.07      243.16     60.67 o 
  -8   8   2       27.64       50.94     50.27 o 
  -7   8   2      110.18      131.83     47.48 o 
  -6   8   2      413.46      340.56     48.68 o 
  -5   8   2      226.88      260.29     35.64 o 
  -4   8   2       48.82       74.51     25.11 o 
  -3   8   2    10423.97     9752.48    216.33 o 
  -2   8   2    27968.88    28159.79    761.54 o 
  -1   8   2     2798.00     3235.18    113.54 o 
   0   8   2      979.83     1000.89     58.68 o 
   1   8   2      458.44      497.49     47.10 o 
   2   8   2     8978.77     8428.04    217.88 o 
   3   8   2     5057.15     4864.68    139.35 o 
   4   8   2      926.57      883.42     44.73 o 
   5   8   2        4.92        2.95     28.75 o 
   6   8   2       48.83      -17.66     44.25 o 
   7   8   2      163.80      139.77     43.54 o 
   8   8   2     1264.64     1355.14     80.07 o 
   9   8   2       17.01       54.27     47.04 o 
  10   8   2      802.82      878.32     77.23 o 
  11   8   2      739.44      748.56     79.68 o 
  12   8   2       17.35       20.30     72.62 o 
  13   8   2      228.88      222.75    100.90 o 
  14   8   2       92.28      171.04    138.21 o 
 -14   9   2        0.13       -1.79    119.44 o 
 -13   9   2       35.83       24.15    104.29 o 
 -12   9   2      716.86      734.89     98.47 o 
 -11   9   2      445.32      391.36     82.70 o 
 -10   9   2      174.87      145.42     64.74 o 
  -9   9   2       85.17       55.80     58.91 o 
  -8   9   2       82.30       76.55     53.27 o 
  -7   9   2     1476.50     1524.40     91.13 o 
  -6   9   2     1333.75     1355.17     79.76 o 
  -5   9   2      309.13      259.33     44.39 o 
  -4   9   2     3538.66     3532.81    133.59 o 
  -3   9   2    17550.67    17630.96    378.73 o 
  -2   9   2     4881.79     4607.79    150.47 o 
  -1   9   2    10080.73    10572.94    530.64 o 
   0   9   2     3396.30     3626.92    130.52 o 
   1   9   2     3461.51     3336.30    126.50 o 
   2   9   2     7380.19     7407.08    197.45 o 
   3   9   2     1181.98     1201.72     59.65 o 
   4   9   2        2.23        9.25     32.65 o 
   5   9   2     1559.70     1532.90     72.30 o 
   6   9   2        6.69       30.43     38.72 o 
   7   9   2     4627.76     4690.69    173.47 o 
   8   9   2       63.00       57.94     47.21 o 
   9   9   2      110.12      128.16     50.99 o 
  10   9   2      479.81      421.14     65.90 o 
  11   9   2      306.56      342.20     69.16 o 
  12   9   2      679.19      698.60     84.06 o 
  13   9   2       50.26       -0.88     82.69 o 
  14   9   2      100.22      205.47     93.65 o 
 -14  10   2       26.01       15.84    126.78 o 
 -13  10   2        3.23       16.79    122.23 o 
 -12  10   2       38.45      -21.54    108.76 o 
 -11  10   2       83.18       94.82     71.86 o 
 -10  10   2       13.12       64.13     59.56 o 
  -9  10   2      177.23      153.92     63.65 o 
  -8  10   2       57.05       -5.21     54.06 o 
  -7  10   2      663.94      680.07     69.85 o 
  -6  10   2     2858.91     2642.07    141.72 o 
  -5  10   2      133.30      219.87     46.89 o 
  -4  10   2     2890.34     2694.95    111.15 o 
  -3  10   2     1411.08     1428.43     73.18 o 
  -2  10   2     1500.98     1554.37    101.16 o 
  -1  10   2     4269.03     3795.41    161.87 o 
   0  10   2      948.03     1046.51    161.48 o 
   1  10   2     4640.88     4473.44    160.12 o 
   2  10   2       93.08       75.05     28.69 o 
   3  10   2      369.90      330.76     40.04 o 
   4  10   2       72.80       56.01     38.47 o 
   5  10   2      348.20      357.08     47.91 o 
   6  10   2      636.24      603.46     57.13 o 
   7  10   2     1362.27     1417.77     91.52 o 
   8  10   2     1082.73     1116.57     78.86 o 
   9  10   2      138.75      163.99     56.77 o 
  10  10   2       10.77      -70.88     51.67 o 
  11  10   2      317.10      333.85     70.99 o 
  12  10   2      193.96       69.35     67.09 o 
  13  10   2       33.14      -39.49     92.65 o 
 -13  11   2       19.39       76.83    127.96 o 
 -12  11   2        7.39       13.92     82.56 o 
 -11  11   2        0.59       46.63     75.05 o 
 -10  11   2       35.22      -35.88     66.07 o 
  -9  11   2        6.28       39.63     71.78 o 
  -8  11   2      507.33      605.26     75.56 o 
  -7  11   2      214.39      225.10     56.98 o 
  -6  11   2     1832.36     2082.61    105.45 o 
  -5  11   2      933.80      716.73     75.66 o 
  -4  11   2      451.29      471.35     71.28 o 
  -3  11   2     2877.87     2902.46    141.87 o 
  -2  11   2     7213.19     7125.74    224.66 o 
  -1  11   2        6.36       51.86     43.76 o 
   0  11   2     4081.12     4300.90    157.65 o 
   1  11   2     5831.14     5597.69    193.18 o 
   2  11   2        4.49       34.78     33.04 o 
   3  11   2     2545.86     2517.26     95.97 o 
   4  11   2      423.76      378.64     46.03 o 
   5  11   2        4.65       -9.14     36.73 o 
   6  11   2     1840.36     1797.73    125.57 o 
   7  11   2      338.34      265.29     59.25 o 
   8  11   2     1428.52     1520.08     90.69 o 
   9  11   2        7.95       32.38     58.77 o 
  10  11   2        0.12       -4.93     67.92 o 
  11  11   2       36.71       28.37     71.42 o 
  12  11   2       56.67       20.94     77.87 o 
  13  11   2       16.21      -31.15    140.63 o 
 -13  12   2       32.51      -41.26    124.75 o 
 -12  12   2        1.50      -61.27     85.43 o 
 -11  12   2       82.63      224.05     84.57 o 
 -10  12   2       14.23      102.00     68.59 o 
  -9  12   2      349.93      484.11     79.59 o 
  -8  12   2      344.48      407.30     70.93 o 
  -7  12   2     2342.67     2566.14    127.17 o 
  -6  12   2      872.75      919.68     75.33 o 
  -5  12   2     1567.68     1247.55    181.51 o 
  -4  12   2        0.21       74.31     93.21 o 
  -3  12   2      924.27     1000.58     72.42 o 
  -2  12   2     3354.72     3491.43    132.92 o 
  -1  12   2     1645.77     1563.88    103.46 o 
   0  12   2     3652.47     3513.36    229.91 o 
   1  12   2     4834.35     4449.16    168.93 o 
   2  12   2    11409.24    10899.23    399.65 o 
   3  12   2     1152.51     1099.66     79.07 o 
   4  12   2        7.00       10.97     42.96 o 
   5  12   2     3150.39     3068.16    282.23 o 
   6  12   2        0.90       22.99     44.02 o 
   7  12   2       14.23       90.33    101.39 o 
   8  12   2      335.67      252.13     71.18 o 
   9  12   2       26.41      -24.74     63.52 o 
  10  12   2      449.44      672.00     96.77 o 
  11  12   2       67.36       84.48     75.30 o 
  12  12   2      104.92      190.89     90.22 o 
 -12  13   2       90.92      147.60    139.04 o 
 -11  13   2        4.34      -33.98     79.13 o 
 -10  13   2      160.22       51.30     76.12 o 
  -9  13   2     1133.62     1075.02    134.67 o 
  -8  13   2       28.21      -85.27     56.85 o 
  -7  13   2        9.31       15.45     56.41 o 
  -6  13   2     3753.23     3807.96    156.34 o 
  -5  13   2      204.85      140.50     68.66 o 
  -4  13   2      425.93      510.30     80.47 o 
  -3  13   2      155.25      163.38     96.32 o 
  -2  13   2      141.25       70.23     94.85 o 
  -1  13   2       70.26      121.34     48.17 o 
   0  13   2      208.03      282.44     63.62 o 
   1  13   2     4279.81     4231.16    454.60 o 
   2  13   2      264.71      156.95     63.96 o 
   3  13   2      246.93      339.56     66.99 o 
   4  13   2     2862.76     3020.64    206.04 o 
   5  13   2      538.02      699.80    249.38 o 
   6  13   2      608.31      577.25    148.81 o 
   7  13   2       40.61        7.73     64.53 o 
   8  13   2        2.99      -72.43     59.26 o 
   9  13   2        0.75      -56.77     66.20 o 
  10  13   2       32.99       32.72     75.05 o 
  11  13   2      216.29      175.28     89.66 o 
  12  13   2        2.44       14.83     87.08 o 
 -11  14   2      156.52      297.14     96.69 o 
 -10  14   2       89.34       73.30     79.36 o 
  -9  14   2       52.71      -11.04     68.05 o 
  -8  14   2      334.42      320.63     71.87 o 
  -7  14   2        7.82      -20.95     53.86 o 
  -6  14   2      942.22     1045.48    129.19 o 
  -5  14   2     1480.79     1387.46    118.43 o 
  -4  14   2      344.34      267.12     77.77 o 
  -3  14   2     1345.47     1301.22     95.48 o 
  -2  14   2      719.39      668.82    139.81 o 
  -1  14   2     1378.79     1469.13    135.83 o 
   0  14   2      434.51      410.73     76.11 o 
   1  14   2      209.79      171.43     59.45 o 
   2  14   2      728.21      662.05    125.92 o 
   3  14   2     1200.32     1352.74    136.92 o 
   4  14   2       39.88      -29.53    154.53 o 
   5  14   2      737.03      492.21    140.63 o 
   6  14   2     2481.38     2171.63    240.38 o 
   7  14   2      287.84      357.30    109.85 o 
   8  14   2        0.11       -5.70     65.96 o 
   9  14   2      140.46      151.23     83.99 o 
  10  14   2        3.66      -27.11     71.92 o 
  11  14   2       86.72      232.83     96.40 o 
 -11  15   2       42.76       88.48     94.92 o 
 -10  15   2      618.46      811.40    113.00 o 
  -9  15   2       21.27       56.79     72.00 o 
  -8  15   2        1.56        8.46     65.22 o 
  -7  15   2      495.98      739.05    196.23 o 
  -6  15   2       23.11      115.10     74.20 o 
  -5  15   2      373.29      411.68     89.54 o 
  -4  15   2        5.79       -8.59     71.13 o 
  -3  15   2     3041.59     2562.88    156.07 o 
  -2  15   2      634.01      677.07    107.33 o 
  -1  15   2      334.03      295.63    130.82 o 
   0  15   2     2141.95     1962.76    141.17 o 
   1  15   2      881.95      866.14    100.07 o 
   2  15   2      172.63      114.34     58.67 o 
   3  15   2     1748.91     1710.48    196.23 o 
   4  15   2      134.43      225.67    134.09 o 
   5  15   2      977.41      613.22    165.16 o 
   6  15   2      260.58      311.60    147.17 o 
   7  15   2      691.98      969.09    146.91 o 
   8  15   2       50.34      104.13    138.18 o 
   9  15   2        1.72     -110.66    102.40 o 
  10  15   2      252.66      255.42    116.86 o 
  11  15   2        8.15      -89.71    123.46 o 
 -10  16   2        3.88       61.06    118.03 o 
  -9  16   2        1.08     -150.61    100.68 o 
  -8  16   2       28.49       31.74     95.79 o 
  -7  16   2        0.14      -20.66     85.58 o 
  -6  16   2       77.66      -32.89     74.73 o 
  -5  16   2       74.70       63.71     76.37 o 
  -4  16   2       42.98       60.92     78.05 o 
  -3  16   2      178.32      180.17     77.74 o 
  -2  16   2        6.87     -174.37    121.83 o 
  -1  16   2     1115.57     1291.83    144.84 o 
   0  16   2      101.23        9.58     88.47 o 
   1  16   2       74.31      -57.16     83.62 o 
   2  16   2      240.61      104.97     70.69 o 
   3  16   2      165.84      171.70    124.28 o 
   4  16   2      161.12      178.26    118.56 o 
   5  16   2       22.10       10.92    132.46 o 
   6  16   2      203.12      398.85    129.99 o 
   7  16   2        0.32       53.24    263.28 o 
   8  16   2       97.67      181.74    122.46 o 
   9  16   2       11.30        6.58    134.91 o 
  10  16   2       43.28      -91.57    178.24 o 
  -9  17   2       55.61      199.50    204.41 o 
  -8  17   2       86.49      103.02    196.23 o 
  -7  17   2      122.58       44.25     93.78 o 
  -6  17   2      151.70      156.10     87.53 o 
  -5  17   2       53.25       12.22    158.62 o 
  -4  17   2       38.90      123.72     89.12 o 
  -3  17   2      562.80      456.97     96.75 o 
  -2  17   2       18.20       88.30    112.83 o 
  -1  17   2      257.34      181.44     98.72 o 
   0  17   2       37.74       -7.76     94.66 o 
   1  17   2      278.06      270.32    182.33 o 
   2  17   2        3.21       22.08     91.95 o 
   3  17   2      639.50      677.47    195.41 o 
   4  17   2        0.20      -59.87    143.90 o 
   5  17   2        0.63     -148.39    112.83 o 
   6  17   2        5.18      117.96    125.23 o 
   7  17   2       24.69      154.30    371.20 o 
   8  17   2        1.29     -178.42    118.95 o 
  -7  18   2       89.58       76.86    171.70 o 
  -6  18   2       37.53      361.39    171.70 o 
  -5  18   2        1.78      -71.95    148.81 o 
  -4  18   2      668.06      581.90    162.71 o 
  -3  18   2        3.46     -104.38     77.13 o 
  -2  18   2      174.12      279.25     89.76 o 
  -1  18   2      171.37      218.63    107.79 o 
   0  18   2       27.43       66.33    103.57 o 
   1  18   2       69.73      -28.97    106.29 o 
   2  18   2      149.82      569.07    238.75 o 
   3  18   2       12.51       -2.40    101.75 o 
   4  18   2       48.87      118.42    122.57 o 
   5  18   2       26.49      107.38    191.33 o 
   6  18   2      101.67      111.58    140.66 o 
   7  18   2       24.39      255.77    174.97 o 
   8  18   2       27.12      137.36    197.87 o 
  -6  19   2        3.96       78.49    158.62 o 
  -5  19   2      240.27      127.55    188.06 o 
  -4  19   2       21.80      -49.06    147.17 o 
  -3  19   2        3.16     -176.61    150.44 o 
  -2  19   2       93.23      148.81    161.89 o 
  -1  19   2        7.08       11.45    145.54 o 
   0  19   2      175.14      244.25    126.15 o 
   1  19   2        7.31     -233.84    184.78 o 
   2  19   2        1.57     -122.64    217.49 o 
   3  19   2      127.95      385.92    273.09 o 
   4  19   2        0.18     -112.90    135.90 o 
   5  19   2        0.96      -50.50    145.53 o 
   6  19   2        0.59      -79.93    153.21 o 
  -4  20   2        1.69      248.56    196.23 o 
  -3  20   2        0.06      -27.80    181.51 o 
  -2  20   2       36.03       11.45    168.43 o 
  -1  20   2       40.58      132.46    165.16 o 
   0  20   2       24.65      153.40    162.71 o 
   1  20   2       44.70     -210.95    237.11 o 
   2  20   2      181.30      -44.15    264.91 o 
   3  20   2       42.84     -156.99    289.44 o 
   4  20   2        3.29      281.27    331.96 o 
 -15   1   3       98.86      123.56    127.55 o 
 -14   1   3       19.68      -56.74     99.12 o 
 -13   1   3       13.53       96.71    112.02 o 
 -12   1   3      606.19      689.96    115.63 o 
 -11   1   3      548.18      564.47    174.16 o 
 -10   1   3     2271.68     2254.98    160.73 o 
  -9   1   3     1365.66     1485.19    141.45 o 
  -8   1   3     4265.25     3724.78    141.63 o 
  -7   1   3     3315.76     3474.95    165.46 o 
  -6   1   3      361.66      404.70     32.18 o 
  -5   1   3     3202.55     2890.49     86.92 o 
  -4   1   3     1891.45     2165.97     58.76 o 
  -3   1   3    10815.39    10435.44    202.34 o 
  -2   1   3      249.04      269.10     14.29 o 
  -1   1   3      957.84      891.67     26.71 o 
   0   1   3    48284.80    52937.73   1194.72 o 
   1   1   3    64770.70    68157.33   1380.08 o 
   2   1   3      308.88      318.92     17.32 o 
   3   1   3     1651.00     1881.15     51.64 o 
   4   1   3     4765.49     4680.95    108.65 o 
   5   1   3    17323.07    16042.45    311.81 o 
   6   1   3     5456.48     4996.06    139.07 o 
   7   1   3      610.07      563.92     56.71 o 
   8   1   3     1011.72      880.56     47.75 o 
   9   1   3     1013.26     1040.34     55.14 o 
  10   1   3     4920.12     4686.38    177.56 o 
  11   1   3        5.46       -6.05    101.39 o 
  12   1   3      197.52      111.46     93.03 o 
  13   1   3       19.03      -23.86     81.71 o 
  14   1   3      452.56      554.85    125.26 o 
  15   1   3       12.81     -137.71    109.39 o 
 -15   2   3       56.97       82.80    119.47 o 
 -14   2   3       82.45      299.25    119.34 o 
 -13   2   3     1467.90     1423.80    161.89 o 
 -12   2   3        4.09      -30.30     77.37 o 
 -11   2   3      775.42      787.04    114.47 o 
 -10   2   3     1270.41     1013.28    215.85 o 
  -9   2   3    11381.36    10421.89    326.18 o 
  -8   2   3    10519.57     9600.75    299.88 o 
  -7   2   3      617.24      672.87     41.19 o 
  -6   2   3     3114.34     2820.31     88.10 o 
  -5   2   3      594.77      623.62     34.73 o 
  -4   2   3    15818.19    15417.05    327.53 o 
  -3   2   3      709.77      659.88     29.74 o 
  -2   2   3      925.22      766.52     24.81 o 
  -1   2   3    15323.15    17988.12    370.85 o 
   0   2   3    12449.74    12865.71    298.73 o 
   1   2   3    43617.99    47198.14   1081.32 o 
   2   2   3    35652.96    39471.21    905.78 o 
   3   2   3       41.60       14.28     10.63 o 
   4   2   3    42922.58    45510.07    850.77 o 
   5   2   3     6170.40     5817.76    134.74 o 
   6   2   3     6144.60     5896.82    139.99 o 
   7   2   3     1094.79     1060.70     43.32 o 
   8   2   3     6749.81     7133.33    199.96 o 
   9   2   3     5874.84     6089.91    180.49 o 
  10   2   3      300.58      240.53    133.71 o 
  11   2   3      338.41      512.71    130.00 o 
  12   2   3       26.56        4.63     86.63 o 
  13   2   3      109.99      190.19    142.27 o 
  14   2   3      103.17      152.17    103.76 o 
  15   2   3       41.43      -47.44    119.84 o 
 -15   3   3        6.11     -168.09    201.14 o 
 -14   3   3      111.32       17.14    169.25 o 
 -13   3   3      162.36      -10.13    115.29 o 
 -12   3   3      121.88      104.15     94.80 o 
 -11   3   3      192.84      358.94     94.48 o 
 -10   3   3     2271.85     2500.10    269.82 o 
  -9   3   3      224.62      177.52     51.66 o 
  -8   3   3        3.69      -31.59     46.51 o 
  -7   3   3      601.14      756.56     62.05 o 
  -6   3   3     1160.35     1194.28     51.24 o 
  -5   3   3     2082.83     2183.45     61.35 o 
  -4   3   3     6919.75     6339.45    143.04 o 
  -3   3   3     6839.90     6706.39    148.24 o 
  -2   3   3      460.71      562.64     23.54 o 
  -1   3   3     7805.68     7951.32    169.96 o 
   0   3   3    17104.40    18833.53    434.19 o 
   1   3   3     4961.79     4690.46    119.49 o 
   2   3   3     4255.63     4256.48     97.71 o 
   3   3   3     6596.54     6197.81    127.33 o 
   4   3   3     1851.59     1700.64     46.79 o 
   5   3   3     1781.37     1798.08     51.18 o 
   6   3   3     8530.56     8283.21    173.31 o 
   7   3   3     2731.51     2697.62     79.12 o 
   8   3   3      220.04      299.25     44.72 o 
   9   3   3     2891.49     2884.37    110.89 o 
  10   3   3      765.39      657.12     75.73 o 
  11   3   3      452.19      599.74     80.75 o 
  12   3   3      483.75      480.57    103.73 o 
  13   3   3      160.29      316.04    104.41 o 
  14   3   3      388.12      347.25    139.81 o 
  15   3   3       52.90       28.37    119.99 o 
 -15   4   3       25.60      210.81    125.02 o 
 -14   4   3        9.84       72.75    109.99 o 
 -13   4   3      894.24      962.81    142.10 o 
 -12   4   3      107.93       57.86    115.29 o 
 -11   4   3       17.76      -15.89     84.70 o 
 -10   4   3      750.99      739.46     77.29 o 
  -9   4   3       17.30       77.86     48.60 o 
  -8   4   3      541.23      547.75     62.69 o 
  -7   4   3      541.43      526.19     59.06 o 
  -6   4   3     7316.64     7146.57    188.54 o 
  -5   4   3    29371.49    30618.46    638.91 o 
  -4   4   3    28385.13    29921.88    693.38 o 
  -3   4   3     8056.92     7685.61    169.36 o 
  -2   4   3     7676.47     7833.43    190.46 o 
  -1   4   3        1.19      -15.64     11.11 o 
   0   4   3    34226.23    35246.52    803.46 o 
   1   4   3    71283.66    72256.34   1653.29 o 
   2   4   3       80.79       62.31     13.99 o 
   3   4   3       27.67       55.35     13.66 o 
   4   4   3      619.47      560.95     26.13 o 
   5   4   3      473.92      511.80     32.05 o 
   6   4   3     4333.97     4406.22    101.80 o 
   7   4   3      673.48      676.15     63.36 o 
   8   4   3      306.13      238.87     82.10 o 
   9   4   3     1141.54     1026.98     70.03 o 
  10   4   3      937.60     1007.42     74.06 o 
  11   4   3     3166.07     2902.41    143.56 o 
  12   4   3     1510.27     1717.27    141.13 o 
  13   4   3      634.49      760.57    197.05 o 
  14   4   3        2.23       96.29    108.05 o 
  15   4   3       83.13      390.34    133.25 o 
 -15   5   3      185.59      283.69    135.69 o 
 -14   5   3      419.85      323.63    130.93 o 
 -13   5   3       16.37       69.77    109.56 o 
 -12   5   3      763.72      680.91    214.22 o 
 -11   5   3      149.01       49.04     90.63 o 
 -10   5   3      139.44      267.05     64.05 o 
  -9   5   3       20.68       79.11     52.15 o 
  -8   5   3     1342.81     1237.61     89.49 o 
  -7   5   3      134.09      223.54     48.03 o 
  -6   5   3      656.05      723.67     40.35 o 
  -5   5   3      656.07      676.51     30.81 o 
  -4   5   3    39499.11    41789.02    963.50 o 
  -3   5   3    19818.59    20673.96    433.64 o 
  -2   5   3     5717.27     6043.79    151.27 o 
  -1   5   3     9120.38     9045.90    219.37 o 
   0   5   3     1179.51     1117.84     51.71 o 
   1   5   3    23328.22    23451.94    484.68 o 
   2   5   3     7600.43     7247.81    161.14 o 
   3   5   3      218.91      181.91     19.87 o 
   4   5   3      224.43      233.27     20.48 o 
   5   5   3     2400.73     2129.20     61.31 o 
   6   5   3     3516.73     3557.48    102.26 o 
   7   5   3     3059.07     3018.71    108.12 o 
   8   5   3      720.04      700.07     76.29 o 
   9   5   3      364.85      426.19     56.46 o 
  10   5   3      395.71      165.21     46.50 o 
  11   5   3      548.42      621.14    117.50 o 
  12   5   3      166.64      116.79     69.24 o 
  13   5   3      205.15      231.26     77.94 o 
  14   5   3      277.80      207.57    117.00 o 
  15   5   3       55.96      107.93    156.99 o 
 -15   6   3       12.79       10.60    124.94 o 
 -14   6   3       21.37      -83.93    110.72 o 
 -13   6   3        1.47     -108.33    106.17 o 
 -12   6   3       96.36      117.59    101.17 o 
 -11   6   3      341.30      102.81     86.29 o 
 -10   6   3      113.78      118.40     60.76 o 
  -9   6   3      703.17      671.45     74.37 o 
  -8   6   3      692.62      577.81     66.30 o 
  -7   6   3      347.22      382.73     53.48 o 
  -6   6   3      116.63      187.46     41.81 o 
  -5   6   3     3008.81     2808.48     77.78 o 
  -4   6   3     4583.21     4841.88    114.55 o 
  -3   6   3     9422.06     9440.92    207.22 o 
  -2   6   3      411.82      389.89     31.36 o 
  -1   6   3     8054.60     7786.19    225.79 o 
   0   6   3      658.08      733.19     44.96 o 
   1   6   3     9126.48     8842.56    219.48 o 
   2   6   3     4910.91     5013.88    149.64 o 
   3   6   3     1339.91     1228.11     39.95 o 
   4   6   3      308.43      258.60     21.88 o 
   5   6   3     7681.01     7135.47    151.40 o 
   6   6   3      139.33      131.79     41.50 o 
   7   6   3      200.91      320.33     46.45 o 
   8   6   3      114.44      146.37     45.80 o 
   9   6   3      119.84      111.27     46.35 o 
  10   6   3      112.56       98.50     52.13 o 
  11   6   3      140.62       96.82     76.85 o 
  12   6   3       15.09        3.70     67.95 o 
  13   6   3       14.53      -89.90     73.42 o 
  14   6   3       68.20      126.81    121.52 o 
 -15   7   3       54.90     -209.31    160.26 o 
 -14   7   3       36.05      173.87    126.12 o 
 -13   7   3       50.11      -31.91    105.20 o 
 -12   7   3      114.62       19.13     95.22 o 
 -11   7   3      325.93      300.59     75.06 o 
 -10   7   3     1833.81     1980.62    118.20 o 
  -9   7   3      190.23       92.72     58.18 o 
  -8   7   3     5110.37     5081.75    192.10 o 
  -7   7   3     1672.01     1608.00    152.12 o 
  -6   7   3      605.96      589.17    118.44 o 
  -5   7   3      677.77      637.80     34.24 o 
  -4   7   3      413.04      477.72     28.15 o 
  -3   7   3     9273.81     8743.83    194.79 o 
  -2   7   3     9200.22     9795.49    240.45 o 
  -1   7   3       44.00       41.07     24.44 o 
   0   7   3     3774.29     3498.07    119.32 o 
   1   7   3    10617.39    10325.34    255.77 o 
   2   7   3     4301.65     4228.66    135.78 o 
   3   7   3     2992.13     2943.56     83.22 o 
   4   7   3     5095.43     5076.53    128.82 o 
   5   7   3     2480.65     2369.77     76.49 o 
   6   7   3     7686.43     7788.36    214.99 o 
   7   7   3      102.74      116.38     41.76 o 
   8   7   3       64.23      117.27     46.32 o 
   9   7   3     1014.22     1258.53    154.13 o 
  10   7   3       18.71      -43.46     91.58 o 
  11   7   3      173.34      163.42     62.75 o 
  12   7   3        0.05       74.97     71.26 o 
  13   7   3      160.06      137.54     81.41 o 
  14   7   3      461.38      698.69    108.87 o 
 -14   8   3        0.45      -24.81    116.69 o 
 -13   8   3      104.51      102.05    114.32 o 
 -12   8   3       46.81       16.22    102.42 o 
 -11   8   3       56.65      -37.22     84.89 o 
 -10   8   3      634.30      659.68     86.67 o 
  -9   8   3     1438.48     1534.96    101.90 o 
  -8   8   3      423.58      518.12     67.49 o 
  -7   8   3     9525.81     9119.01    288.49 o 
  -6   8   3      725.24      675.63     60.10 o 
  -5   8   3      339.15      451.20     62.47 o 
  -4   8   3    14623.01    14660.27    317.01 o 
  -3   8   3      994.90     1191.32     45.27 o 
  -2   8   3      209.47      398.33     30.35 o 
  -1   8   3     3681.68     3715.25    127.35 o 
   0   8   3    27503.42    28323.92    770.71 o 
   1   8   3     1486.01     1392.01    142.71 o 
   2   8   3       57.31       75.96     34.96 o 
   3   8   3    10599.37    10291.18    262.66 o 
   4   8   3      585.89      492.69     36.71 o 
   5   8   3     2815.88     2708.03     86.03 o 
   6   8   3     4856.48     5005.55    169.94 o 
   7   8   3      227.65      290.21     50.27 o 
   8   8   3      209.42      235.19     51.20 o 
   9   8   3        0.27      -14.95     46.21 o 
  10   8   3      837.73     1154.57    112.33 o 
  11   8   3      246.46      153.77     59.37 o 
  12   8   3       17.87       78.99     74.35 o 
  13   8   3      547.11      412.19     93.11 o 
  14   8   3       15.03       41.74    108.74 o 
 -14   9   3        1.74      -38.31    131.76 o 
 -13   9   3      163.67      112.86    115.86 o 
 -12   9   3      187.98      246.64     83.91 o 
 -11   9   3      112.62      139.69     70.99 o 
 -10   9   3      248.81      200.74     69.52 o 
  -9   9   3     1036.47      942.78    136.26 o 
  -8   9   3       52.93      150.22     56.68 o 
  -7   9   3      133.79      193.29     74.08 o 
  -6   9   3     1578.49     1641.85     89.04 o 
  -5   9   3      804.33      668.43    118.03 o 
  -4   9   3        2.98       31.01     28.25 o 
  -3   9   3      144.21      182.76     24.94 o 
  -2   9   3     4348.14     4309.34    143.46 o 
  -1   9   3      975.81      921.34     64.14 o 
   0   9   3     2376.08     2616.76    108.39 o 
   1   9   3       17.67      -29.87     54.24 o 
   2   9   3     2720.23     2726.85    143.18 o 
   3   9   3      353.28      308.83     36.35 o 
   4   9   3     2583.24     2672.55     96.77 o 
   5   9   3     5075.78     4738.76    144.94 o 
   6   9   3     2446.77     2380.75    103.15 o 
   7   9   3      775.72      857.90     67.44 o 
   8   9   3      167.93      226.97     53.21 o 
   9   9   3        0.01      -26.31     49.03 o 
  10   9   3      850.82     1046.10     88.28 o 
  11   9   3      394.29      462.17     72.87 o 
  12   9   3      164.01      160.14     99.42 o 
  13   9   3        3.05       17.48     95.79 o 
  14   9   3       32.68      295.98    152.08 o 
 -14  10   3       36.07      -74.10    134.34 o 
 -13  10   3      502.31      539.27    142.70 o 
 -12  10   3        1.12      -54.69     77.26 o 
 -11  10   3      612.58      732.55     96.65 o 
 -10  10   3      457.54      526.29     86.66 o 
  -9  10   3      760.12      824.32     87.61 o 
  -8  10   3     1599.98     1820.59    108.94 o 
  -7  10   3        0.90       55.07     48.16 o 
  -6  10   3       80.27       63.32     44.82 o 
  -5  10   3     1166.20     1210.75     74.92 o 
  -4  10   3     1964.40     2027.40     78.42 o 
  -3  10   3     3754.21     3746.21    113.72 o 
  -2  10   3       46.28      -10.10     37.07 o 
  -1  10   3     2800.34     2681.94    106.75 o 
   0  10   3     1390.70     1316.95    106.51 o 
   1  10   3     1022.92     1096.84     73.34 o 
   2  10   3    14439.87    14054.96    402.48 o 
   3  10   3      610.88      636.64     47.65 o 
   4  10   3     6747.70     6433.43    197.00 o 
   5  10   3       54.38       90.18     65.38 o 
   6  10   3     5151.60     5073.71    281.82 o 
   7  10   3       21.61       -0.18     43.00 o 
   8  10   3      315.31      244.89     75.17 o 
   9  10   3     3082.74     3330.23    159.87 o 
  10  10   3        3.72      -53.50     59.05 o 
  11  10   3        8.57       32.41     72.13 o 
  12  10   3        6.89      -68.38     71.88 o 
  13  10   3        0.96     -156.99    104.66 o 
 -13  11   3       14.99       46.40    121.49 o 
 -12  11   3      151.42      113.68     88.78 o 
 -11  11   3        0.83      -15.64     74.35 o 
 -10  11   3      228.12      148.95     74.21 o 
  -9  11   3      747.42      740.38     87.65 o 
  -8  11   3     1130.66     1099.97     92.56 o 
  -7  11   3      441.23      497.92     74.97 o 
  -6  11   3       40.53        7.73     24.18 o 
  -5  11   3      253.76      314.29     52.40 o 
  -4  11   3      128.69      162.29     40.00 o 
  -3  11   3       31.39       91.84     70.60 o 
  -2  11   3     4216.09     3964.59    143.49 o 
  -1  11   3      396.68      401.41     50.35 o 
   0  11   3        9.37        9.66     41.38 o 
   1  11   3      673.13      778.89     68.57 o 
   2  11   3      334.93      358.07     43.39 o 
   3  11   3      499.47      518.07     47.01 o 
   4  11   3      296.10      348.03     62.51 o 
   5  11   3     2722.70     2847.29    177.67 o 
   6  11   3      569.92      513.46     71.19 o 
   7  11   3       11.29      -79.34     52.90 o 
   8  11   3      195.83      225.79    113.73 o 
   9  11   3        0.63       -2.91     61.11 o 
  10  11   3      180.76      115.50     72.50 o 
  11  11   3        0.01      109.76     75.39 o 
  12  11   3       41.31       54.98     81.29 o 
  13  11   3       68.32     -157.23    147.99 o 
 -13  12   3        2.76     -183.17    122.11 o 
 -12  12   3      273.40      164.09     95.65 o 
 -11  12   3       10.25     -106.34     70.89 o 
 -10  12   3       14.77       23.25     74.09 o 
  -9  12   3       42.55       56.60     65.38 o 
  -8  12   3        1.55      -16.20     58.58 o 
  -7  12   3      115.04      131.04     58.00 o 
  -6  12   3      920.21      659.72     93.83 o 
  -5  12   3      404.73      313.59     78.54 o 
  -4  12   3      169.55      167.56     64.41 o 
  -3  12   3      902.48      935.43     72.60 o 
  -2  12   3     3274.83     3375.55    130.38 o 
  -1  12   3        5.19       21.67     41.35 o 
   0  12   3      443.57      581.33     64.03 o 
   1  12   3     1150.30     1260.07     86.61 o 
   2  12   3        3.71       34.11     32.38 o 
   3  12   3      150.93      137.05     56.68 o 
   4  12   3      203.42      205.79     80.14 o 
   5  12   3        4.54       64.00     96.48 o 
   6  12   3      146.62       61.20     77.99 o 
   7  12   3       49.30       17.21     62.74 o 
   8  12   3        1.88       55.72     63.49 o 
   9  12   3       25.83      123.90     71.64 o 
  10  12   3      302.25      425.88     88.48 o 
  11  12   3      187.38      174.08    106.94 o 
  12  12   3        8.42       15.01     83.89 o 
 -12  13   3      475.12      513.69    125.22 o 
 -11  13   3       16.06      -17.32     81.64 o 
 -10  13   3       25.71       94.57     73.32 o 
  -9  13   3       11.18     -104.11     69.41 o 
  -8  13   3      272.51      441.14    126.33 o 
  -7  13   3        1.27      -57.28     45.74 o 
  -6  13   3      134.80      248.50     58.50 o 
  -5  13   3     1571.84     1429.45    118.21 o 
  -4  13   3      146.45      159.07     69.09 o 
  -3  13   3     1309.11     1186.64     82.78 o 
  -2  13   3      169.10       49.55     61.25 o 
  -1  13   3      871.61      916.45    104.67 o 
   0  13   3      700.69      711.65     72.41 o 
   1  13   3     4796.04     4458.72    173.23 o 
   2  13   3      825.84      864.96    192.31 o 
   3  13   3        3.45      -74.75     56.16 o 
   4  13   3       18.22       19.46     71.90 o 
   5  13   3      407.10      671.11    185.60 o 
   6  13   3      112.43      252.61    130.82 o 
   7  13   3       54.26       47.00    102.20 o 
   8  13   3        1.39      -13.24     66.82 o 
   9  13   3      646.23      700.14     97.34 o 
  10  13   3      690.99      860.75    160.10 o 
  11  13   3        5.02       -2.76     80.06 o 
  12  13   3        0.80       62.39     86.72 o 
 -11  14   3       22.12       66.51    119.17 o 
 -10  14   3        5.37      -81.51     99.88 o 
  -9  14   3      188.86      211.32    105.70 o 
  -8  14   3       44.99      180.93     90.28 o 
  -7  14   3       23.40        7.36     76.97 o 
  -6  14   3      329.29      296.08     86.80 o 
  -5  14   3     1182.64     1207.53    117.84 o 
  -4  14   3      100.04      166.94     97.30 o 
  -3  14   3     1514.85     1378.12    104.36 o 
  -2  14   3     1049.33      818.69    156.17 o 
  -1  14   3      248.72      169.85     79.15 o 
   0  14   3      479.59      510.69     71.23 o 
   1  14   3      681.19      547.46     75.59 o 
   2  14   3        8.82       13.61     64.11 o 
   3  14   3       18.92       35.07     59.29 o 
   4  14   3      291.96      453.07    102.93 o 
   5  14   3      153.97      275.69    112.83 o 
   6  14   3      116.94      192.30     99.90 o 
   7  14   3      321.98      136.22    100.10 o 
   8  14   3      227.12       84.19    107.46 o 
   9  14   3      370.59      269.29     87.84 o 
  10  14   3       13.14      -49.30     80.69 o 
  11  14   3        0.45      -57.46     83.35 o 
 -11  15   3       98.86       50.47    128.46 o 
 -10  15   3        0.51      -55.03    113.36 o 
  -9  15   3        0.13      218.91    107.79 o 
  -8  15   3      566.99      628.21    114.35 o 
  -7  15   3      522.43      400.63    117.74 o 
  -6  15   3       76.88      127.16     82.88 o 
  -5  15   3       24.48       54.83     70.29 o 
  -4  15   3      257.55      261.35     81.57 o 
  -3  15   3       67.29        7.23    150.44 o 
  -2  15   3     1120.90     1171.14    128.06 o 
  -1  15   3        3.88      109.94     83.04 o 
   0  15   3     2038.83     2116.18    164.16 o 
   1  15   3       67.85      129.14     64.14 o 
   2  15   3       13.36        3.85     60.93 o 
   3  15   3       25.69      -89.51    110.38 o 
   4  15   3      446.03      300.30    103.84 o 
   5  15   3       22.63       59.30    195.41 o 
   6  15   3      203.02      316.06    111.78 o 
   7  15   3       12.29      -14.95     98.72 o 
   8  15   3      105.69      164.04    116.77 o 
   9  15   3        1.71       17.99    121.00 o 
  10  15   3       32.57      -22.13    145.54 o 
 -10  16   3       55.38      172.25    129.91 o 
  -9  16   3      397.58      333.36    125.73 o 
  -8  16   3       24.23       61.10    101.87 o 
  -7  16   3      971.41     1108.17    132.35 o 
  -6  16   3        9.29      205.99     90.96 o 
  -5  16   3        0.45       19.00     80.13 o 
  -4  16   3      468.59      589.76    100.85 o 
  -3  16   3       36.84     -106.66     71.10 o 
  -2  16   3        5.54      -11.49     81.49 o 
  -1  16   3      614.31      626.26    113.89 o 
   0  16   3     2048.95     1889.74    250.20 o 
   1  16   3       38.64      117.32     67.95 o 
   2  16   3       12.63       13.87     68.41 o 
   3  16   3     1142.30     1031.12    133.54 o 
   4  16   3      880.35      787.60    133.64 o 
   5  16   3      468.78      221.78    252.65 o 
   6  16   3      273.07      118.83    112.51 o 
   7  16   3       46.35      313.52    124.27 o 
   8  16   3        0.72     -127.04    111.36 o 
   9  16   3       19.17      177.77    126.58 o 
  -9  17   3        1.57       25.23    123.21 o 
  -8  17   3       79.01      167.82    111.58 o 
  -7  17   3      206.04      436.78    190.51 o 
  -6  17   3      242.17      283.30    101.87 o 
  -5  17   3      113.51       35.03     83.30 o 
  -4  17   3       71.28      192.96     90.27 o 
  -3  17   3      147.11      202.41     86.83 o 
  -2  17   3      250.21      260.01    148.81 o 
  -1  17   3      113.69      121.70     96.42 o 
   0  17   3      546.34      569.82    122.65 o 
   1  17   3       60.44       63.76     93.89 o 
   2  17   3      438.07      431.85    110.58 o 
   3  17   3       31.89       29.36    100.12 o 
   4  17   3      796.48      853.01    145.56 o 
   5  17   3        3.63      182.92    120.62 o 
   6  17   3       75.94      -12.42    165.98 o 
   7  17   3        6.13       68.43    130.82 o 
   8  17   3        3.80     -105.25    123.82 o 
  -7  18   3       85.63       73.82    103.07 o 
  -6  18   3        3.91      -64.90     93.47 o 
  -5  18   3      144.89      334.59    102.84 o 
  -4  18   3       34.86      106.11     91.81 o 
  -3  18   3       91.44       33.19     88.94 o 
  -2  18   3        0.42       91.57    148.81 o 
  -1  18   3      166.43      309.91    138.18 o 
   0  18   3       31.82      -81.11     96.23 o 
   1  18   3      303.48      486.36    122.01 o 
   2  18   3       44.37      168.43    197.87 o 
   3  18   3      862.13     1180.98    181.51 o 
   4  18   3       26.93       51.84    119.11 o 
   5  18   3       67.86       57.43    152.08 o 
   6  18   3       10.06       41.03    136.17 o 
   7  18   3       36.01      -24.94    149.42 o 
  -6  19   3       78.19      -85.03    142.27 o 
  -5  19   3        8.07      125.92    176.61 o 
  -4  19   3      359.42      465.34    117.87 o 
  -3  19   3        1.65     -133.08     88.72 o 
  -2  19   3      423.26      335.61    108.38 o 
  -1  19   3       15.36       26.16    152.08 o 
   0  19   3      131.59      256.21    125.47 o 
   1  19   3      149.82      274.72    219.13 o 
   2  19   3       68.16      407.18    243.65 o 
   3  19   3       26.42      263.28    245.29 o 
   4  19   3       35.73      362.15    157.80 o 
   5  19   3      430.63      733.38    181.65 o 
   6  19   3       13.70      -31.07    189.69 o 
  -4  20   3       62.90      -22.89    173.34 o 
  -3  20   3      234.30       62.14    181.51 o 
  -2  20   3        7.11     -129.19    156.99 o 
  -1  20   3      155.78      317.24    183.15 o 
   0  20   3       87.27      348.01    139.02 o 
   1  20   3       32.62      330.32    248.56 o 
   2  20   3        4.11      -45.79    253.47 o 
   3  20   3       33.17       78.49    279.63 o 
   4  20   3       11.87       83.40    302.52 o 
 -15   0   4      809.77      745.68    202.77 o 
 -14   0   4        4.43      -42.52    137.36 o 
 -13   0   4      519.86     1126.70    202.77 o 
 -12   0   4      362.81      264.91    137.36 o 
 -11   0   4      148.82       57.23    119.37 o 
 -10   0   4      370.91      266.55    122.64 o 
  -9   0   4     7445.72     7268.74    441.52 o 
  -8   0   4     2647.34     2619.71    131.98 o 
  -7   0   4       25.82       47.56     39.11 o 
  -6   0   4     3105.82     3358.26    146.45 o 
  -5   0   4    51202.78    53477.90   1768.57 o 
  -4   0   4     5599.95     5868.78    172.57 o 
  -3   0   4      514.24      638.57     34.93 o 
  -2   0   4    40682.01    39419.85   1266.11 o 
  -1   0   4      551.75      627.72     30.39 o 
   0   0   4   164702.28   162017.53   5139.30 o 
   1   0   4     5617.51     5663.54    197.88 o 
   2   0   4    40891.84    43965.16   1159.08 o 
   3   0   4      699.95      714.17     37.13 o 
   4   0   4     7552.75     8434.58    290.06 o 
   5   0   4     8387.87     7294.62    703.87 o 
   6   0   4       36.38       22.16     19.06 o 
   7   0   4      454.73      421.15    114.30 o 
   8   0   4    14477.43    13263.26    383.32 o 
   9   0   4      694.39      585.06     80.95 o 
  10   0   4      535.45      647.85     86.02 o 
  11   0   4       48.65      -26.16    111.20 o 
  12   0   4     2123.36     1865.83    219.13 o 
  13   0   4     1009.35     1401.42    210.95 o 
  14   0   4      106.64      140.63    161.89 o 
  15   0   4      151.05      104.66    173.34 o 
 -15   1   4       18.87      -71.00    115.29 o 
 -14   1   4       23.18      -55.43     96.30 o 
 -13   1   4        5.69       16.93     96.50 o 
 -12   1   4        5.19       39.16     87.51 o 
 -11   1   4     2323.03     2269.99    171.57 o 
 -10   1   4       43.30      -12.39     89.94 o 
  -9   1   4        0.09      -33.14     64.47 o 
  -8   1   4       12.66       11.87     29.30 o 
  -7   1   4     3026.76     3150.76    128.87 o 
  -6   1   4    10793.73    10473.30    265.98 o 
  -5   1   4     1819.35     1948.31     58.92 o 
  -4   1   4     9131.88     8620.98    172.52 o 
  -3   1   4     1484.80     1603.13     45.50 o 
  -2   1   4     3874.49     4406.64     91.44 o 
  -1   1   4    72776.13    74715.56   1512.32 o 
   0   1   4    68076.70    72418.45   1633.61 o 
   1   1   4      991.41      914.51     49.09 o 
   2   1   4      588.77      614.92     22.50 o 
   3   1   4     3307.34     3631.33     86.17 o 
   4   1   4      275.52      246.23     22.18 o 
   5   1   4     1164.05     1299.38     46.23 o 
   6   1   4     5550.55     5562.22    123.38 o 
   7   1   4       17.98       13.96     22.08 o 
   8   1   4      190.58      206.09     31.08 o 
   9   1   4     3062.13     2856.48    106.13 o 
  10   1   4     5115.24     4845.19    182.49 o 
  11   1   4      413.91      419.01     98.29 o 
  12   1   4      891.05     1014.17    125.89 o 
  13   1   4        0.26      -88.15     90.76 o 
  14   1   4       11.79      -69.38    105.76 o 
  15   1   4      153.28      109.19    128.33 o 
 -15   2   4        2.71       32.20    132.46 o 
 -14   2   4        2.32       33.50    131.64 o 
 -13   2   4      727.01      672.23    122.82 o 
 -12   2   4      536.11      871.50    126.29 o 
 -11   2   4     1182.49     1329.98    141.01 o 
 -10   2   4       50.66       74.99    156.99 o 
  -9   2   4     3210.01     3015.16    179.55 o 
  -8   2   4      163.33      138.02     45.02 o 
  -7   2   4      523.42      486.94     77.08 o 
  -6   2   4    10871.59    11021.38    277.90 o 
  -5   2   4     2382.65     2433.69     68.77 o 
  -4   2   4    11065.98    10835.64    261.04 o 
  -3   2   4       18.15       27.39     13.02 o 
  -2   2   4     3196.04     3130.38     69.17 o 
  -1   2   4    52385.89    57931.55   1175.98 o 
   0   2   4    11642.66    12233.66    256.00 o 
   1   2   4      262.56      343.84     22.98 o 
   2   2   4      467.02      522.94     37.59 o 
   3   2   4     1885.33     1593.79     78.83 o 
   4   2   4    23759.30    22966.81    438.07 o 
   5   2   4    14544.74    14766.66    288.97 o 
   6   2   4      841.84      771.98     39.06 o 
   7   2   4      190.09      189.53     26.58 o 
   8   2   4      446.68      513.04     41.96 o 
   9   2   4        1.65      -53.77     35.85 o 
  10   2   4      309.93      287.19     65.00 o 
  11   2   4      837.22      862.61    236.30 o 
  12   2   4       63.64       -3.34     82.39 o 
  13   2   4       56.48       10.06     93.98 o 
  14   2   4       46.62      135.73    113.32 o 
  15   2   4        1.26       27.16    123.62 o 
 -15   3   4      115.40       80.24    125.10 o 
 -14   3   4      511.94      512.50    132.91 o 
 -13   3   4        1.70      103.02    100.07 o 
 -12   3   4        3.66       22.03     83.54 o 
 -11   3   4      175.99      101.15     89.01 o 
 -10   3   4     3523.12     3499.38    547.00 o 
  -9   3   4       61.34       30.76     45.95 o 
  -8   3   4     1843.85     2041.55    101.71 o 
  -7   3   4     2889.36     2653.31     90.95 o 
  -6   3   4     8319.38     8202.78    187.41 o 
  -5   3   4    16338.31    16181.66    347.27 o 
  -4   3   4      204.97      275.01     23.71 o 
  -3   3   4      634.51      887.64     33.76 o 
  -2   3   4    10515.43    10476.65    205.01 o 
  -1   3   4    56022.71    62085.79   1260.12 o 
   0   3   4    13967.86    15305.54    357.86 o 
   1   3   4       73.10      104.65     36.11 o 
   2   3   4     3219.01     3322.02     81.58 o 
   3   3   4    32953.39    33136.20    624.00 o 
   4   3   4     1429.16     1499.59     44.53 o 
   5   3   4     8358.04     8437.78    173.87 o 
   6   3   4      844.05      864.52     41.93 o 
   7   3   4     3234.50     3296.62     85.80 o 
   8   3   4      903.64      666.60    106.15 o 
   9   3   4     1174.45     1204.50     81.67 o 
  10   3   4       30.44      -46.38     73.86 o 
  11   3   4      134.36      268.31     69.59 o 
  12   3   4      283.69      242.55     90.07 o 
  13   3   4       19.96       90.87     96.80 o 
  14   3   4      189.66      124.22    110.31 o 
  15   3   4       22.15     -170.36    121.83 o 
 -15   4   4       25.92       -5.56    142.27 o 
 -14   4   4       18.23       47.78    113.94 o 
 -13   4   4       51.63       72.12    192.14 o 
 -12   4   4       16.34       42.46     89.53 o 
 -11   4   4      369.94      181.44    214.22 o 
 -10   4   4       27.29       25.87     55.35 o 
  -9   4   4      549.08      622.92     71.09 o 
  -8   4   4       49.86      113.87     48.28 o 
  -7   4   4      208.23      215.76     45.55 o 
  -6   4   4      124.68       74.25     22.25 o 
  -5   4   4      871.12      918.55     40.36 o 
  -4   4   4     2911.51     2913.94    123.62 o 
  -3   4   4      964.05     1038.92     37.43 o 
  -2   4   4      130.40      177.73     25.95 o 
  -1   4   4      227.00      227.07     16.54 o 
   0   4   4     1001.37     1175.01     44.92 o 
   1   4   4      528.89      586.65     38.87 o 
   2   4   4      554.94      491.50     48.33 o 
   3   4   4     3641.28     3405.52     78.14 o 
   4   4   4     3930.43     3677.67     85.29 o 
   5   4   4      217.62      219.53     23.89 o 
   6   4   4      850.93     1062.89     41.70 o 
   7   4   4      211.26      203.92     44.85 o 
   8   4   4      284.72      356.01     50.60 o 
   9   4   4       30.71        7.90     45.55 o 
  10   4   4      608.85      694.00     68.23 o 
  11   4   4        0.32       36.33     67.92 o 
  12   4   4       83.14      255.94     73.28 o 
  13   4   4      390.02      222.64    105.42 o 
  14   4   4        3.74       23.59    110.06 o 
  15   4   4       33.44      -51.35    120.60 o 
 -15   5   4      111.89      -14.20    151.26 o 
 -14   5   4      362.99      413.31    239.57 o 
 -13   5   4       18.67       75.84    109.41 o 
 -12   5   4       57.00        2.25    195.41 o 
 -11   5   4      670.42      635.65    120.83 o 
 -10   5   4     2995.00     2570.83    204.23 o 
  -9   5   4      911.87     1181.43     90.20 o 
  -8   5   4       46.51      136.96     53.48 o 
  -7   5   4      158.95      104.52     45.13 o 
  -6   5   4      914.71      892.15     39.44 o 
  -5   5   4     2405.27     2251.53     71.03 o 
  -4   5   4     1034.70     1273.63     54.76 o 
  -3   5   4     6820.01     7028.69    158.36 o 
  -2   5   4     2983.05     3188.75     88.55 o 
  -1   5   4     2440.31     2266.90     67.00 o 
   0   5   4     4191.31     4433.16    146.34 o 
   1   5   4    20807.75    22378.59    609.81 o 
   2   5   4     2463.62     2119.89     79.00 o 
   3   5   4     7149.79     7059.27    146.61 o 
   4   5   4      318.55      442.96     27.07 o 
   5   5   4     6152.21     5800.12    127.72 o 
   6   5   4      426.71      409.52     43.51 o 
   7   5   4     4098.38     3920.60    129.54 o 
   8   5   4     5886.73     5261.70    180.16 o 
   9   5   4       31.36        6.92     45.16 o 
  10   5   4      290.59      104.72     48.61 o 
  11   5   4       64.68       48.77     65.05 o 
  12   5   4       56.42       76.49     70.87 o 
  13   5   4        2.75       24.08     71.63 o 
  14   5   4        1.50      107.62    112.00 o 
 -15   6   4       10.88     -106.29    148.81 o 
 -14   6   4      187.77      102.20    123.71 o 
 -13   6   4      910.76     1099.45    150.63 o 
 -12   6   4      636.56      485.28    120.19 o 
 -11   6   4     1435.41     1232.81    141.50 o 
 -10   6   4     2815.67     2563.73    133.93 o 
  -9   6   4     1456.51     1418.23     97.30 o 
  -8   6   4     1500.90     1559.18     95.89 o 
  -7   6   4     1447.59     1516.81     88.42 o 
  -6   6   4     7349.30     7096.05    187.94 o 
  -5   6   4      540.83      552.07     31.27 o 
  -4   6   4     3159.08     3100.50     82.04 o 
  -3   6   4     4252.45     4342.42    105.23 o 
  -2   6   4      535.05      524.85     29.34 o 
  -1   6   4     2466.97     2322.22     86.02 o 
   0   6   4    12500.26    11803.24    334.33 o 
   1   6   4     2189.90     2218.52     69.29 o 
   2   6   4      744.45      766.26     55.23 o 
   3   6   4     3246.57     3232.08     78.38 o 
   4   6   4    31135.82    30728.18    585.90 o 
   5   6   4     5857.68     5878.44    130.63 o 
   6   6   4      577.59      630.29     43.08 o 
   7   6   4     2280.75     2292.79     94.90 o 
   8   6   4      864.82      954.83     77.14 o 
   9   6   4     1579.77     1760.27     92.37 o 
  10   6   4      220.40      147.14     55.93 o 
  11   6   4      401.54      394.36    100.78 o 
  12   6   4        0.09      -20.29     69.85 o 
  13   6   4      205.65       79.47     78.13 o 
  14   6   4      105.60      137.11    120.19 o 
 -14   7   4       12.37      135.84    128.86 o 
 -13   7   4      102.15       55.60    112.27 o 
 -12   7   4       22.79       -0.26    103.57 o 
 -11   7   4      156.71      161.10    125.45 o 
 -10   7   4      969.47      951.57    102.10 o 
  -9   7   4       49.97       25.56     52.37 o 
  -8   7   4      236.12      217.23     56.58 o 
  -7   7   4      840.23      837.72     91.07 o 
  -6   7   4      238.41       33.70     61.44 o 
  -5   7   4       98.03      154.82     23.57 o 
  -4   7   4      471.26      561.79     31.08 o 
  -3   7   4     3793.99     4201.52    104.00 o 
  -2   7   4       24.44       59.89     19.54 o 
  -1   7   4     2740.42     2843.40    103.35 o 
   0   7   4     9704.51     9902.16    288.60 o 
   1   7   4      771.66      690.13     35.06 o 
   2   7   4      160.67      160.72     41.16 o 
   3   7   4     8999.12     9368.56    210.47 o 
   4   7   4      372.08      523.33     31.13 o 
   5   7   4      745.61      764.80     52.05 o 
   6   7   4        7.34      -47.34     34.10 o 
   7   7   4     1482.25     1520.20    153.42 o 
   8   7   4     2065.14     2087.37    102.67 o 
   9   7   4      568.33      632.17     66.97 o 
  10   7   4     1110.36      936.98     80.09 o 
  11   7   4      129.61      176.43     80.72 o 
  12   7   4       60.99      -10.75     68.92 o 
  13   7   4      148.77      203.93    108.84 o 
  14   7   4       54.05      132.46    165.16 o 
 -14   8   4       33.68      -70.99    128.39 o 
 -13   8   4      278.44      165.40    198.68 o 
 -12   8   4       11.71      108.28    104.44 o 
 -11   8   4      119.80       58.54     76.39 o 
 -10   8   4       24.00       42.16     64.17 o 
  -9   8   4      180.33      286.10    116.00 o 
  -8   8   4       90.31       65.46     51.64 o 
  -7   8   4       59.39       32.69     46.41 o 
  -6   8   4       42.90       23.30     25.94 o 
  -5   8   4     5678.22     4978.16    232.73 o 
  -4   8   4     4110.37     3853.81     99.20 o 
  -3   8   4      290.20      274.67     25.96 o 
  -2   8   4     8464.17     8840.78    222.30 o 
  -1   8   4      727.86      835.25    103.21 o 
   0   8   4     4749.61     4111.66    141.70 o 
   1   8   4      256.70      284.71     27.78 o 
   2   8   4      113.23      109.85     30.68 o 
   3   8   4      209.61      249.02     40.26 o 
   4   8   4     1268.37     1288.27     82.06 o 
   5   8   4     2132.71     2177.63     87.92 o 
   6   8   4       15.06      -47.76     40.13 o 
   7   8   4       78.35       46.92     40.87 o 
   8   8   4      896.08      951.73     76.24 o 
   9   8   4      491.64      448.83     63.19 o 
  10   8   4       58.32       50.82     56.33 o 
  11   8   4      120.27      177.96     70.59 o 
  12   8   4      303.13      160.27    100.98 o 
  13   8   4      210.70      308.46    119.05 o 
  14   8   4       82.01      161.89    145.54 o 
 -14   9   4      323.49      153.75    145.75 o 
 -13   9   4        8.20      107.74    115.47 o 
 -12   9   4        0.44     -135.44     90.29 o 
 -11   9   4      161.16       99.29     75.73 o 
 -10   9   4      410.69      497.37     83.05 o 
  -9   9   4      489.74      563.20     78.89 o 
  -8   9   4      871.34      827.20     83.97 o 
  -7   9   4      561.37      466.33     59.94 o 
  -6   9   4     6061.53     5687.84    195.30 o 
  -5   9   4     1018.22     1035.99     68.37 o 
  -4   9   4     6754.72     6600.51    175.57 o 
  -3   9   4       16.21       40.54     21.85 o 
  -2   9   4      114.28      151.22     43.35 o 
  -1   9   4    12367.43    11740.99    340.52 o 
   0   9   4     1683.31     1558.63    115.96 o 
   1   9   4      133.07      103.40     46.97 o 
   2   9   4      130.78      149.89     27.90 o 
   3   9   4     1337.65     1464.06     66.73 o 
   4   9   4      437.03      456.27     44.27 o 
   5   9   4      326.50      386.24     40.45 o 
   6   9   4      524.61      624.59     70.50 o 
   7   9   4     1069.88     1142.69     93.96 o 
   8   9   4     1500.43     1344.17     99.07 o 
   9   9   4     1457.34     1650.93    115.23 o 
  10   9   4      162.99      185.05     82.81 o 
  11   9   4      144.30      111.05     73.35 o 
  12   9   4      536.12      624.33     95.86 o 
  13   9   4       51.78       43.52    215.04 o 
 -13  10   4       20.99       97.79    128.47 o 
 -12  10   4       61.56      145.80     83.53 o 
 -11  10   4      113.74      -58.55     70.44 o 
 -10  10   4        9.53        1.96     76.24 o 
  -9  10   4       13.83      -35.80     54.47 o 
  -8  10   4       82.28       20.39     53.57 o 
  -7  10   4     1588.35     1539.29    123.40 o 
  -6  10   4       34.09       54.00     45.27 o 
  -5  10   4     2029.38     1997.95     96.83 o 
  -4  10   4     1526.50     1466.70     88.55 o 
  -3  10   4     2192.80     2141.48     76.40 o 
  -2  10   4     2448.44     2283.64    159.38 o 
  -1  10   4        8.70       -6.66     34.49 o 
   0  10   4     1631.56     1816.57     89.97 o 
   1  10   4      194.75      314.12     51.37 o 
   2  10   4      689.99      712.80     66.42 o 
   3  10   4      361.98      301.59     64.59 o 
   4  10   4       12.29       11.44     43.99 o 
   5  10   4      767.20      794.17    107.93 o 
   6  10   4      390.88      356.32     64.43 o 
   7  10   4      277.87      394.32     74.44 o 
   8  10   4     1326.58     1464.39    107.77 o 
   9  10   4      954.49      898.76     96.49 o 
  10  10   4       17.99       12.26     64.67 o 
  11  10   4       10.81       63.89     71.44 o 
  12  10   4        2.41      -68.91     76.60 o 
  13  10   4        2.75       45.39    102.83 o 
 -13  11   4        0.61       68.68    127.11 o 
 -12  11   4        8.97       55.06     86.37 o 
 -11  11   4       25.58       13.96     73.59 o 
 -10  11   4     1340.89     1290.43    110.44 o 
  -9  11   4       46.98       32.11     64.15 o 
  -8  11   4     1489.14     1266.18     95.84 o 
  -7  11   4        3.59       16.39     43.95 o 
  -6  11   4      340.19      398.89     58.83 o 
  -5  11   4     2834.78     3056.24    128.44 o 
  -4  11   4       52.72       57.38     33.94 o 
  -3  11   4     1819.23     1765.44    148.81 o 
  -2  11   4     5698.00     5585.46    186.33 o 
  -1  11   4     1337.45     1210.49     76.15 o 
   0  11   4      710.26      721.82    104.30 o 
   1  11   4      917.10      834.50     97.64 o 
   2  11   4      420.34      497.60     62.01 o 
   3  11   4     3258.33     3174.57    242.56 o 
   4  11   4     1938.41     1923.27    110.46 o 
   5  11   4      283.62      309.96     83.83 o 
   6  11   4       57.96       69.86     74.52 o 
   7  11   4      311.94      336.89     69.22 o 
   8  11   4       22.14       53.15     62.96 o 
   9  11   4      228.61      336.19     77.47 o 
  10  11   4       41.76       49.81     70.83 o 
  11  11   4      252.16      292.62     85.84 o 
  12  11   4      216.73      174.93     88.98 o 
 -12  12   4       11.71       99.31     94.60 o 
 -11  12   4       17.21        7.50     76.37 o 
 -10  12   4      391.18      316.70     81.26 o 
  -9  12   4     1183.31     1314.01    215.67 o 
  -8  12   4       25.81       16.28     61.27 o 
  -7  12   4        2.39       -3.37     52.77 o 
  -6  12   4      903.94      973.00    106.32 o 
  -5  12   4      384.03      319.98     78.88 o 
  -4  12   4     2551.77     2595.32    170.88 o 
  -3  12   4      445.01      566.72     85.15 o 
  -2  12   4      205.33       76.46     69.47 o 
  -1  12   4     2023.52     2131.88    104.39 o 
   0  12   4     2025.51     1739.68    203.45 o 
   1  12   4     5279.75     5036.48    184.77 o 
   2  12   4     1333.32     1112.88     87.70 o 
   3  12   4     6752.37     6896.46    239.96 o 
   4  12   4     2436.55     2418.07    164.91 o 
   5  12   4       76.45      -70.11     68.66 o 
   6  12   4      657.36      647.56    112.02 o 
   7  12   4      102.33      -12.10     57.62 o 
   8  12   4       70.66      135.11     69.05 o 
   9  12   4       21.87       15.81     67.86 o 
  10  12   4      124.88       89.39     90.71 o 
  11  12   4        0.91     -116.11     77.41 o 
  12  12   4       38.45      100.26     89.02 o 
 -12  13   4      179.24       93.21    130.78 o 
 -11  13   4        8.51      -21.65    104.41 o 
 -10  13   4       25.03       72.64    102.83 o 
  -9  13   4      653.97      711.63    122.69 o 
  -8  13   4      374.27      247.37    141.45 o 
  -7  13   4      202.10      191.17     82.50 o 
  -6  13   4        0.30      -62.11     73.02 o 
  -5  13   4      335.49      290.42     82.06 o 
  -4  13   4       75.14       64.31     69.15 o 
  -3  13   4      188.61      227.66     55.08 o 
  -2  13   4     1532.14     1505.32    126.52 o 
  -1  13   4        5.28      -61.64     52.92 o 
   0  13   4       32.29      107.90     51.50 o 
   1  13   4     3777.21     3442.92    264.96 o 
   2  13   4     1910.24     1949.55    113.65 o 
   3  13   4        3.33      121.26     62.26 o 
   4  13   4      383.08      452.30    170.88 o 
   5  13   4       68.22       93.67     86.00 o 
   6  13   4      162.03       24.66     83.25 o 
   7  13   4      326.50      355.50    107.52 o 
   8  13   4     1091.45     1225.98    146.86 o 
   9  13   4      210.02      278.96    111.16 o 
  10  13   4        0.07     -105.14    134.79 o 
  11  13   4       24.49      -11.42     84.77 o 
 -11  14   4      197.47      237.34    130.11 o 
 -10  14   4       78.26      136.79    109.68 o 
  -9  14   4      102.14      157.66    102.84 o 
  -8  14   4      265.11      352.95    118.56 o 
  -7  14   4      192.60      109.18    178.24 o 
  -6  14   4       35.77       48.56     72.66 o 
  -5  14   4      546.42      357.66     90.10 o 
  -4  14   4      115.24       86.93     74.26 o 
  -3  14   4     1072.02     1068.51    105.00 o 
  -2  14   4      391.98      423.88    157.80 o 
  -1  14   4       51.85      167.94     79.73 o 
   0  14   4     1601.65     1652.97    174.54 o 
   1  14   4      655.59      605.03     76.33 o 
   2  14   4       98.42      137.38     63.52 o 
   3  14   4      166.46      275.74     86.19 o 
   4  14   4      664.51      675.27    115.90 o 
   5  14   4       41.07       92.64     90.50 o 
   6  14   4       14.24      125.20    130.00 o 
   7  14   4      301.63      423.15    114.46 o 
   8  14   4      101.32      210.71    112.52 o 
   9  14   4      233.83      382.98    130.78 o 
  10  14   4        0.10       73.51     84.95 o 
  11  14   4        7.33      136.96    233.84 o 
 -10  15   4      235.09       84.24    113.91 o 
  -9  15   4      157.03      278.47    116.17 o 
  -8  15   4       24.08      112.10    100.85 o 
  -7  15   4        0.18       40.12     83.14 o 
  -6  15   4      220.28      151.40    127.55 o 
  -5  15   4       91.97       -9.45     74.41 o 
  -4  15   4      322.14      311.40     88.47 o 
  -3  15   4       78.60       72.31    196.23 o 
  -2  15   4      129.00       79.61     98.12 o 
  -1  15   4      440.04      573.11    152.08 o 
   0  15   4        7.65      -12.47     63.84 o 
   1  15   4      887.25     1154.59     98.36 o 
   2  15   4      104.17      123.20     65.63 o 
   3  15   4       34.70      132.90     87.94 o 
   4  15   4       12.04     -117.59     87.94 o 
   5  15   4       18.97      -42.74     95.66 o 
   6  15   4       81.30       70.72    107.07 o 
   7  15   4      137.14      156.49    117.33 o 
   8  15   4      531.79      958.08    239.57 o 
   9  15   4        0.86       -2.10    157.80 o 
  10  15   4       31.39      -55.63    126.19 o 
 -10  16   4        8.51       62.87    125.19 o 
  -9  16   4        3.46      -91.72    104.91 o 
  -8  16   4       11.43       33.09    125.92 o 
  -7  16   4       32.52       80.50     91.57 o 
  -6  16   4       92.60      220.36     95.84 o 
  -5  16   4      125.57      117.13     85.58 o 
  -4  16   4      601.24      701.49    111.32 o 
  -3  16   4      234.75      305.30     92.15 o 
  -2  16   4      192.46      153.12     86.05 o 
  -1  16   4        7.13      -22.34     82.67 o 
   0  16   4      131.86      -83.98     83.78 o 
   1  16   4       15.68       52.01     85.88 o 
   2  16   4        3.12      120.39     77.71 o 
   3  16   4      196.96       93.11     97.82 o 
   4  16   4      219.14      407.98    162.71 o 
   5  16   4      190.35      163.42    112.76 o 
   6  16   4        4.39       44.92    116.85 o 
   7  16   4      316.80      638.10    147.14 o 
   8  16   4      122.27      163.84    134.00 o 
   9  16   4       43.77      -17.11    117.87 o 
  -9  17   4       40.54       39.25    168.43 o 
  -8  17   4       13.50       11.87    126.73 o 
  -7  17   4        0.51      168.36    119.37 o 
  -6  17   4      105.12      196.95     99.39 o 
  -5  17   4      197.35      490.57    109.62 o 
  -4  17   4       38.87      111.16     91.10 o 
  -3  17   4      167.69      158.16     87.36 o 
  -2  17   4        3.05        1.64    137.36 o 
  -1  17   4       48.32       51.71     94.29 o 
   0  17   4       85.42      170.88    100.60 o 
   1  17   4      333.12      286.94    107.55 o 
   2  17   4      108.79      225.47     98.32 o 
   3  17   4        2.80       12.59    118.56 o 
   4  17   4      124.03      233.14    117.74 o 
   5  17   4       50.43       47.95    114.52 o 
   6  17   4      123.22       60.88    127.53 o 
   7  17   4       49.20      132.86    133.81 o 
   8  17   4       32.92      177.63    142.77 o 
  -7  18   4        2.25      150.31    109.85 o 
  -6  18   4       49.66       45.14    106.66 o 
  -5  18   4      151.43       91.61    102.20 o 
  -4  18   4       20.34      -42.88     92.28 o 
  -3  18   4      101.54      102.53     89.64 o 
  -2  18   4      175.58      248.56    150.44 o 
  -1  18   4        0.79      -64.96     90.56 o 
   0  18   4      349.48      426.98    120.83 o 
   1  18   4       59.89       34.87    101.34 o 
   2  18   4       25.80       27.80    183.15 o 
   3  18   4        2.92      201.21    116.15 o 
   4  18   4      189.29       52.00    165.16 o 
   5  18   4       10.31       57.42    129.27 o 
   6  18   4       26.16       14.65    218.31 o 
   7  18   4        8.15     -165.16    191.33 o 
  -6  19   4       49.07        8.18    143.90 o 
  -5  19   4        0.58     -139.76    103.38 o 
  -4  19   4      119.29       -4.61    197.05 o 
  -3  19   4       24.93      107.43    110.58 o 
  -2  19   4       34.88     -111.74    127.55 o 
  -1  19   4        0.26      197.87    166.80 o 
   0  19   4      211.31      269.21    165.16 o 
   1  19   4       11.01      -27.80    183.15 o 
   2  19   4       16.87     -147.17    199.50 o 
   3  19   4       24.95      -67.05    225.67 o 
   4  19   4       83.43      180.89    142.33 o 
   5  19   4       26.35      -33.95    149.42 o 
  -3  20   4       64.41      -19.66    113.94 o 
  -2  20   4        0.88      -62.31    109.39 o 
  -1  20   4       28.00      215.85    171.70 o 
   0  20   4       45.33      126.80    129.99 o 
   1  20   4       17.74      125.92    233.84 o 
   2  20   4        2.78      297.62    255.10 o 
   3  20   4       34.47       55.60    263.28 o 
 -15   1   5      106.80      -27.32    113.30 o 
 -14   1   5      346.38      584.61    134.53 o 
 -13   1   5      259.65      307.52    111.22 o 
 -12   1   5      600.70      804.30    236.30 o 
 -11   1   5        6.09       61.46     87.25 o 
 -10   1   5     2246.75     2490.32    262.46 o 
  -9   1   5      372.02      371.84     58.67 o 
  -8   1   5     6616.15     6080.68    219.74 o 
  -7   1   5     5380.73     4816.38    147.37 o 
  -6   1   5     3090.50     2990.10     83.97 o 
  -5   1   5      974.95      979.94     37.68 o 
  -4   1   5        8.12       28.96     23.28 o 
  -3   1   5     1735.31     1648.96     46.32 o 
  -2   1   5    11334.00    11867.79    230.30 o 
  -1   1   5      599.17      424.56     26.76 o 
   0   1   5        6.04       35.78     17.70 o 
   1   1   5    17737.09    18644.18    433.37 o 
   2   1   5     1170.29     1116.24     36.93 o 
   3   1   5    28308.05    28583.87    540.02 o 
   4   1   5     7286.77     7299.63    164.15 o 
   5   1   5      966.38      917.13     41.29 o 
   6   1   5      727.67      684.28     38.04 o 
   7   1   5     3296.36     3204.92     85.64 o 
   8   1   5     1388.00     1296.26     65.87 o 
   9   1   5      174.45      203.73     34.17 o 
  10   1   5      100.33       48.09     60.36 o 
  11   1   5        7.34       46.46     80.92 o 
  12   1   5      186.87      295.77    100.02 o 
  13   1   5       15.68       23.31     99.36 o 
  14   1   5       24.65     -174.16    128.37 o 
  15   1   5       31.01      -76.39    121.79 o 
 -15   2   5      532.36      509.52    135.86 o 
 -14   2   5       85.21       53.35    103.99 o 
 -13   2   5       12.36      -23.71     98.29 o 
 -12   2   5      846.54      839.70    148.81 o 
 -11   2   5     3733.18     3383.20    206.40 o 
 -10   2   5       27.96       51.82    121.01 o 
  -9   2   5      320.81      343.72     59.92 o 
  -8   2   5      150.76       99.85     47.32 o 
  -7   2   5      294.33      311.12     37.62 o 
  -6   2   5     1904.24     1759.87     59.87 o 
  -5   2   5     1390.12     1513.49     62.06 o 
  -4   2   5      626.78      715.58     46.39 o 
  -3   2   5     2302.34     2097.13     53.24 o 
  -2   2   5      698.31      792.97     28.22 o 
  -1   2   5    10084.13    11063.64    235.39 o 
   0   2   5     1123.88     1018.12     40.62 o 
   1   2   5       19.83       25.82     16.66 o 
   2   2   5    23576.33    23791.56    492.37 o 
   3   2   5      693.88      673.08     41.08 o 
   4   2   5     5506.97     5202.80    139.92 o 
   5   2   5     1919.79     1853.44     55.10 o 
   6   2   5     8977.12     8393.00    176.83 o 
   7   2   5     6009.83     5949.32    146.37 o 
   8   2   5      335.82      330.84     38.94 o 
   9   2   5     2178.73     2212.28     96.00 o 
  10   2   5       82.08       12.60     54.69 o 
  11   2   5      374.55      291.75     68.05 o 
  12   2   5       25.71      118.06     93.03 o 
  13   2   5        3.81      -53.78     93.60 o 
  14   2   5       19.61     -109.28    108.62 o 
  15   2   5        4.08      -61.73    121.95 o 
 -15   3   5       55.34       19.19    116.10 o 
 -14   3   5        5.04      191.96    118.48 o 
 -13   3   5       12.25     -143.00    160.26 o 
 -12   3   5       25.60      140.27    123.46 o 
 -11   3   5      902.02      955.98    318.06 o 
 -10   3   5      397.69      470.59    101.13 o 
  -9   3   5      431.50      521.44     78.19 o 
  -8   3   5      245.79      234.07     50.47 o 
  -7   3   5     2717.50     2431.53    114.68 o 
  -6   3   5     3202.56     3115.64     86.74 o 
  -5   3   5       52.86        7.44     29.34 o 
  -4   3   5     2064.47     1994.48     67.43 o 
  -3   3   5     3553.68     3580.03     81.55 o 
  -2   3   5     5156.92     5241.34    110.53 o 
  -1   3   5     1999.88     1993.15     55.00 o 
   0   3   5     1194.07     1214.55     46.64 o 
   1   3   5      318.10      310.15     26.18 o 
   2   3   5     1812.01     1688.00     48.92 o 
   3   3   5     5163.71     4855.67    129.39 o 
   4   3   5     9612.29     9783.27    197.19 o 
   5   3   5       34.05       72.66     20.08 o 
   6   3   5      510.42      519.71     32.89 o 
   7   3   5      162.33      252.48     29.77 o 
   8   3   5      118.25       93.43     33.66 o 
   9   3   5      771.71      848.88     85.97 o 
  10   3   5      253.78      269.03     63.79 o 
  11   3   5       58.03      -10.16     61.76 o 
  12   3   5       45.84       21.70     69.87 o 
  13   3   5      419.89      449.26    115.63 o 
  14   3   5        2.97       49.89    104.50 o 
 -15   4   5      271.25      176.67    144.19 o 
 -14   4   5        9.09      111.57    112.32 o 
 -13   4   5        0.86      -44.28    146.36 o 
 -12   4   5      289.49      398.38    109.56 o 
 -11   4   5      969.98      985.16    138.18 o 
 -10   4   5      748.38      852.32     84.20 o 
  -9   4   5     1050.58     1253.05     90.86 o 
  -8   4   5      936.06      932.23     76.37 o 
  -7   4   5    11748.84    11898.60    300.58 o 
  -6   4   5       16.56       43.02     22.68 o 
  -5   4   5     5854.58     5615.29    155.41 o 
  -4   4   5      320.31      400.50     44.47 o 
  -3   4   5    14379.43    13877.46    271.23 o 
  -2   4   5    53953.15    55008.12   1121.62 o 
  -1   4   5      116.49      128.35     15.90 o 
   0   4   5      591.22      690.40     36.29 o 
   1   4   5     1247.17     1286.07     50.26 o 
   2   4   5     1155.83     1006.08     41.36 o 
   3   4   5      330.09      318.70     23.92 o 
   4   4   5      578.47      561.69     29.74 o 
   5   4   5     1352.48     1286.62     45.51 o 
   6   4   5     2750.17     2731.14     73.99 o 
   7   4   5      581.62      640.79     38.59 o 
   8   4   5    10232.50     9731.94    311.56 o 
   9   4   5     2322.60     2439.24    103.82 o 
  10   4   5      663.04      762.19     75.06 o 
  11   4   5     1664.14     1645.67    110.36 o 
  12   4   5       10.34       40.32     86.97 o 
  13   4   5      171.11      231.95    106.35 o 
  14   4   5      141.04       38.41    108.53 o 
 -15   5   5        1.02     -215.85    143.90 o 
 -14   5   5       14.84      201.56    125.09 o 
 -13   5   5       13.10     -115.40    102.04 o 
 -12   5   5      151.21       18.67    135.73 o 
 -11   5   5       35.53      110.61    188.87 o 
 -10   5   5      324.28      456.21     74.36 o 
  -9   5   5       31.21      108.31     56.51 o 
  -8   5   5      264.75      191.61     54.20 o 
  -7   5   5      837.15      738.76     52.76 o 
  -6   5   5    10261.32     9933.45    248.96 o 
  -5   5   5       28.87       34.81     34.69 o 
  -4   5   5      892.77      890.08     38.24 o 
  -3   5   5    41466.88    41389.51    958.10 o 
  -2   5   5      353.43      355.87     25.12 o 
  -1   5   5    20697.21    20974.92    437.96 o 
   0   5   5      366.93      331.16     29.38 o 
   1   5   5     1355.81     1372.86     54.15 o 
   2   5   5      238.11      223.86     21.24 o 
   3   5   5      228.96      244.00     42.82 o 
   4   5   5     6051.25     6385.72    152.48 o 
   5   5   5     1978.49     1815.03     56.72 o 
   6   5   5      169.72      158.95     25.45 o 
   7   5   5     8234.73     7693.77    263.17 o 
   8   5   5     2433.46     2404.07    117.24 o 
   9   5   5      113.89       27.85     52.38 o 
  10   5   5       48.47      134.90     53.62 o 
  11   5   5     1881.30     1886.46    188.63 o 
  12   5   5      476.04      593.22     89.44 o 
  13   5   5      104.99      -28.07    111.84 o 
  14   5   5      202.81      199.50    178.24 o 
 -14   6   5       26.74        7.24    130.82 o 
 -13   6   5       26.36      158.71    157.80 o 
 -12   6   5      146.51      195.80    106.30 o 
 -11   6   5      185.11      252.17     78.70 o 
 -10   6   5        2.09       -3.44     61.15 o 
  -9   6   5        1.82      -33.27     53.09 o 
  -8   6   5       28.49       24.51     51.27 o 
  -7   6   5      171.23      137.69     50.03 o 
  -6   6   5     2002.33     1966.54     69.40 o 
  -5   6   5      491.20      517.13     33.04 o 
  -4   6   5     2738.23     2739.39     76.01 o 
  -3   6   5     2013.62     2046.38     60.89 o 
  -2   6   5     4405.31     4200.01    114.96 o 
  -1   6   5     1822.09     1970.19     68.38 o 
   0   6   5     2256.14     2269.00     97.24 o 
   1   6   5      211.41      256.66     36.37 o 
   2   6   5     8069.78     7811.42    177.21 o 
   3   6   5     2618.27     2745.98     85.50 o 
   4   6   5     1075.79     1152.35     43.41 o 
   5   6   5     3211.44     3270.35     84.02 o 
   6   6   5        6.26       17.24     28.79 o 
   7   6   5      194.72      233.60     56.18 o 
   8   6   5      114.46      109.04     46.64 o 
   9   6   5       50.89      131.12     48.93 o 
  10   6   5       23.91        9.11     50.14 o 
  11   6   5       46.74      101.96     59.35 o 
  12   6   5      250.88       94.67     93.10 o 
  13   6   5       36.41      130.28     98.25 o 
  14   6   5        1.94       65.41    184.78 o 
 -14   7   5      166.22      329.97    142.61 o 
 -13   7   5       91.60       16.05    112.32 o 
 -12   7   5      444.64      375.25    117.81 o 
 -11   7   5       88.33      177.35    115.04 o 
 -10   7   5     2141.34     2070.63    134.99 o 
  -9   7   5       51.16      -21.51     72.14 o 
  -8   7   5      537.27      554.99     70.27 o 
  -7   7   5     3239.88     3433.83    319.69 o 
  -6   7   5     5218.21     5195.76    179.60 o 
  -5   7   5     4358.75     3929.53    154.20 o 
  -4   7   5      451.75      482.91     32.92 o 
  -3   7   5      802.92      895.64     50.15 o 
  -2   7   5     3840.82     3744.61    106.18 o 
  -1   7   5     2218.78     2184.42     88.70 o 
   0   7   5      336.26      350.53     41.85 o 
   1   7   5     8487.21     8342.95    252.08 o 
   2   7   5       13.08       -4.07     20.22 o 
   3   7   5    20177.49    18799.95    510.60 o 
   4   7   5      397.66      422.02     34.46 o 
   5   7   5      497.66      524.56     34.08 o 
   6   7   5      492.15      559.67     64.67 o 
   7   7   5      265.14      284.85     59.33 o 
   8   7   5        0.48       39.74     44.72 o 
   9   7   5       12.33       -6.20     57.84 o 
  10   7   5       82.48       18.36     61.54 o 
  11   7   5      557.99      620.90     88.10 o 
  12   7   5      658.74      783.68    117.00 o 
  13   7   5        3.05       28.21     99.39 o 
  14   7   5        2.79     -113.42    100.95 o 
 -14   8   5        2.38     -151.28    116.87 o 
 -13   8   5       26.21     -175.46    210.95 o 
 -12   8   5       48.12       38.67    105.91 o 
 -11   8   5      475.14      648.55     94.84 o 
 -10   8   5       49.05      -17.44     65.78 o 
  -9   8   5       44.76       29.74     75.62 o 
  -8   8   5      116.38       95.15     56.81 o 
  -7   8   5     2592.40     2295.20    142.38 o 
  -6   8   5     3654.75     3912.42    306.99 o 
  -5   8   5      419.03      398.03     55.23 o 
  -4   8   5     1802.98     1813.48     60.39 o 
  -3   8   5     4112.99     3805.96    124.35 o 
  -2   8   5     2021.17     1918.64     66.86 o 
  -1   8   5      657.09      657.65     73.30 o 
   0   8   5     2244.27     2080.19    132.17 o 
   1   8   5     2098.16     2199.55     95.97 o 
   2   8   5    10581.11    10357.94    263.19 o 
   3   8   5     1867.12     1905.04     75.62 o 
   4   8   5      887.03      968.27     55.52 o 
   5   8   5      417.11      355.13     45.69 o 
   6   8   5        1.47       16.36     46.14 o 
   7   8   5       96.88       46.29     56.16 o 
   8   8   5      442.77      574.01     76.61 o 
   9   8   5        9.85      -70.25     55.56 o 
  10   8   5      217.58      225.71     73.40 o 
  11   8   5      291.31      355.21     83.44 o 
  12   8   5      201.60      219.63    102.21 o 
  13   8   5      125.46       75.32    108.43 o 
 -14   9   5      181.12      415.36    197.87 o 
 -13   9   5       63.34      -42.93    144.72 o 
 -12   9   5      484.53      735.00    153.20 o 
 -11   9   5      501.85      463.10     88.68 o 
 -10   9   5      103.98      109.93    106.68 o 
  -9   9   5      885.80      816.51     87.88 o 
  -8   9   5      320.41      220.04     84.97 o 
  -7   9   5        3.42       12.36     63.38 o 
  -6   9   5      156.31      291.71     54.11 o 
  -5   9   5      214.33      282.11     49.02 o 
  -4   9   5     1683.30     1751.91     61.66 o 
  -3   9   5       98.09       66.26     30.92 o 
  -2   9   5      151.70      224.50     40.63 o 
  -1   9   5     4372.02     3788.49    135.81 o 
   0   9   5      704.63      718.38     66.80 o 
   1   9   5     3180.26     2903.46    155.51 o 
   2   9   5     3060.23     2906.99    120.15 o 
   3   9   5     1479.03     1356.20    139.78 o 
   4   9   5      744.05      818.22     72.88 o 
   5   9   5     1369.63     1396.48     91.12 o 
   6   9   5      732.04      738.98     74.37 o 
   7   9   5      211.16      171.18     60.28 o 
   8   9   5      513.82      623.80    127.40 o 
   9   9   5       10.05       59.28     63.45 o 
  10   9   5        8.15       26.71     66.91 o 
  11   9   5       68.25      156.12     80.60 o 
  12   9   5       79.54      -44.32     75.67 o 
  13   9   5       52.96       -0.69    107.16 o 
 -13  10   5        7.72      160.72    130.70 o 
 -12  10   5      181.89       86.87    153.06 o 
 -11  10   5      809.03     1080.01    172.08 o 
 -10  10   5      273.44      272.36     78.75 o 
  -9  10   5        2.69      -76.34     56.96 o 
  -8  10   5       42.65      -20.78     39.43 o 
  -7  10   5     1592.94     1813.96    102.61 o 
  -6  10   5      574.61      641.97     64.08 o 
  -5  10   5       35.33       29.96     41.23 o 
  -4  10   5     3713.62     3554.58    138.06 o 
  -3  10   5       59.53      101.79     62.54 o 
  -2  10   5     7664.83     7932.81    245.64 o 
  -1  10   5     2567.02     2736.56    115.07 o 
   0  10   5     3943.91     3769.26    142.13 o 
   1  10   5     1704.98     1700.24     92.05 o 
   2  10   5     2322.90     2175.44    107.51 o 
   3  10   5       53.30      102.97     50.89 o 
   4  10   5      573.50      594.24     69.01 o 
   5  10   5      198.41      167.89     93.21 o 
   6  10   5     3358.69     3679.45    315.31 o 
   7  10   5     4150.91     4328.65    181.95 o 
   8  10   5      172.77      217.69     69.33 o 
   9  10   5        1.02        8.18     62.51 o 
  10  10   5        0.21       33.80     66.66 o 
  11  10   5        1.03       59.23     77.63 o 
  12  10   5       33.68      -65.72     80.78 o 
  13  10   5       11.86      139.00    148.81 o 
 -13  11   5        0.71      198.62    134.63 o 
 -12  11   5      168.95       98.86     89.43 o 
 -11  11   5       17.21      -36.68     73.38 o 
 -10  11   5      194.50      336.76     82.01 o 
  -9  11   5      230.67      362.38     97.58 o 
  -8  11   5      377.73      257.09     92.82 o 
  -7  11   5     1050.11      891.51    106.35 o 
  -6  11   5       47.40      123.59     70.29 o 
  -5  11   5      378.41      319.30     77.71 o 
  -4  11   5       97.88       94.85     46.36 o 
  -3  11   5       70.48        7.29     77.67 o 
  -2  11   5     1694.35     1731.37     99.35 o 
  -1  11   5     1790.42     1901.41    135.96 o 
   0  11   5       59.48       56.47     43.04 o 
   1  11   5      373.78      374.29     57.48 o 
   2  11   5      964.42      917.21     76.82 o 
   3  11   5     4854.04     5033.36    189.10 o 
   4  11   5      148.30      137.52     58.33 o 
   5  11   5     1036.41     1262.10    129.13 o 
   6  11   5      743.05     1012.13    143.90 o 
   7  11   5      321.31      309.24     72.30 o 
   8  11   5      146.50       92.02     66.60 o 
   9  11   5       15.41       66.48     67.65 o 
  10  11   5      330.04      327.44     86.81 o 
  11  11   5       12.55      -86.60     74.80 o 
  12  11   5        6.21      -47.56     78.28 o 
 -12  12   5        0.02     -160.30    106.87 o 
 -11  12   5        6.83       64.26    105.76 o 
 -10  12   5        1.15      -53.47     94.63 o 
  -9  12   5        6.84      100.45     94.48 o 
  -8  12   5      117.22      146.46     83.25 o 
  -7  12   5      420.15      483.01     99.88 o 
  -6  12   5      730.23     1045.00    114.23 o 
  -5  12   5        3.97       78.61     66.00 o 
  -4  12   5       36.66       75.84     69.12 o 
  -3  12   5      375.81      471.59    125.92 o 
  -2  12   5     2243.21     2239.12    259.68 o 
  -1  12   5     1677.90     1724.77     94.64 o 
   0  12   5       34.42      -28.31     44.84 o 
   1  12   5      154.21      162.45     64.11 o 
   2  12   5       60.61       48.82     52.17 o 
   3  12   5       58.62       47.25     54.77 o 
   4  12   5       13.04      -57.28     63.54 o 
   5  12   5      484.20      676.40    172.52 o 
   6  12   5       18.20       41.29     83.83 o 
   7  12   5      172.69      314.89     98.82 o 
   8  12   5      104.81      108.09     70.68 o 
   9  12   5       97.52      193.97     77.94 o 
  10  12   5      119.11      159.42     81.58 o 
  11  12   5      142.42      210.74     93.46 o 
  12  12   5      203.91      374.48    120.73 o 
 -12  13   5        3.82      -90.29    130.78 o 
 -11  13   5      113.54      130.99    124.30 o 
 -10  13   5      133.80      150.92    209.31 o 
  -9  13   5      174.39       74.17    101.74 o 
  -8  13   5      323.93      421.57    103.38 o 
  -7  13   5       58.54       85.59    136.54 o 
  -6  13   5      838.94      901.95    110.36 o 
  -5  13   5      623.04      647.28    101.76 o 
  -4  13   5        0.68       47.00     71.95 o 
  -3  13   5       74.30       99.25     70.78 o 
  -2  13   5      665.46      610.55    112.02 o 
  -1  13   5     1518.16     1430.21     89.79 o 
   0  13   5       85.40      161.70     55.73 o 
   1  13   5        7.43       85.16     53.63 o 
   2  13   5       98.71       29.09     53.88 o 
   3  13   5       88.71      120.42     58.19 o 
   4  13   5        1.36       66.34     78.04 o 
   5  13   5       97.09       22.82     79.05 o 
   6  13   5        7.40       40.61     93.21 o 
   7  13   5     1652.90     1607.60    160.41 o 
   8  13   5       68.43      135.61    108.07 o 
   9  13   5        0.49      106.58    104.75 o 
  10  13   5       95.37      -58.99     77.33 o 
  11  13   5       82.94      190.44     92.01 o 
 -11  14   5        5.17      -35.98    126.04 o 
 -10  14   5       47.67       22.54    116.10 o 
  -9  14   5       52.72      -45.95     98.74 o 
  -8  14   5       45.64       39.25     96.39 o 
  -7  14   5      150.74       91.70     88.18 o 
  -6  14   5       15.17      216.25     88.57 o 
  -5  14   5     1005.89      887.68    138.18 o 
  -4  14   5      691.79      661.83     99.48 o 
  -3  14   5       96.96       85.48     69.87 o 
  -2  14   5     1823.66     1781.20    143.41 o 
  -1  14   5      585.55      518.02     95.97 o 
   0  14   5      734.07      604.47     74.83 o 
   1  14   5      543.27      597.41     76.77 o 
   2  14   5      578.96      692.18     84.47 o 
   3  14   5      479.51      493.57     78.98 o 
   4  14   5      575.67      419.85    108.03 o 
   5  14   5      254.19      281.23    105.70 o 
   6  14   5      472.98      432.78    111.47 o 
   7  14   5      243.96      240.32    112.73 o 
   8  14   5      308.98      291.90    121.89 o 
   9  14   5       68.69      164.43    125.46 o 
  10  14   5       37.00     -149.70     99.80 o 
 -10  15   5        7.58       25.55    128.75 o 
  -9  15   5        1.86       90.16    111.02 o 
  -8  15   5       27.24      -71.81    101.24 o 
  -7  15   5       77.40      -79.15     91.46 o 
  -6  15   5        0.30      -74.77     85.98 o 
  -5  15   5     1293.89     1066.11    191.33 o 
  -4  15   5      124.34      -82.19     77.79 o 
  -3  15   5       88.12      241.24     87.61 o 
  -2  15   5       26.34       -1.09     76.21 o 
  -1  15   5       61.92      -38.56    116.92 o 
   0  15   5       68.62      132.16     61.43 o 
   1  15   5      300.65      340.30     73.06 o 
   2  15   5      426.46      401.35     82.73 o 
   3  15   5      559.08      564.90    108.80 o 
   4  15   5       11.45        0.92     82.50 o 
   5  15   5      315.42      243.80    108.72 o 
   6  15   5        3.82       38.29    105.70 o 
   7  15   5      105.45       68.68    115.63 o 
   8  15   5       21.05       11.65    122.55 o 
   9  15   5       60.18       54.03    123.11 o 
  10  15   5        4.16       47.42    170.07 o 
  -9  16   5      217.82      177.70    143.09 o 
  -8  16   5      150.82      270.43    117.74 o 
  -7  16   5       65.71       -9.83    102.51 o 
  -6  16   5      679.97      936.42    279.63 o 
  -5  16   5       41.21       72.22     83.25 o 
  -4  16   5      310.50      435.24     98.58 o 
  -3  16   5      481.67      445.86    101.76 o 
  -2  16   5      599.45      551.64    108.38 o 
  -1  16   5       20.47      202.73     94.29 o 
   0  16   5      533.73      239.54    101.74 o 
   1  16   5      155.51       51.57    100.04 o 
   2  16   5     1764.69     1786.95    126.73 o 
   3  16   5       37.04      201.56    100.98 o 
   4  16   5     1206.73     1334.35    264.91 o 
   5  16   5        3.70       57.66    111.97 o 
   6  16   5       31.74      146.32    124.56 o 
   7  16   5       14.71       -8.40    126.58 o 
   8  16   5      344.89      298.87    149.04 o 
   9  16   5       48.27      -19.62    179.88 o 
  -8  17   5        1.96      150.30    119.34 o 
  -7  17   5       56.61       79.42    113.43 o 
  -6  17   5      191.60      149.74    105.91 o 
  -5  17   5      291.48      176.54    191.33 o 
  -4  17   5      102.96      192.51     97.27 o 
  -3  17   5        5.32      110.78     92.30 o 
  -2  17   5      267.15       65.41    150.44 o 
  -1  17   5      176.15      174.78     98.10 o 
   0  17   5      810.96      597.87    123.66 o 
   1  17   5      376.45      395.33    113.25 o 
   2  17   5      133.66      133.93     98.32 o 
   3  17   5      213.27      237.62    112.27 o 
   4  17   5      305.18      205.40    114.72 o 
   5  17   5       74.09      -82.68    113.36 o 
   6  17   5        1.90        2.59    129.66 o 
   7  17   5        8.14       28.08    138.73 o 
  -7  18   5        1.25      127.55    153.71 o 
  -6  18   5       19.78       -8.51    107.95 o 
  -5  18   5        5.84     -149.82     99.88 o 
  -4  18   5       12.83        5.74    103.73 o 
  -3  18   5        6.20      -14.31     97.41 o 
  -2  18   5      251.19      225.67    168.43 o 
  -1  18   5        1.43      -42.14     96.94 o 
   0  18   5      791.47      913.22    147.95 o 
   1  18   5       22.74      -53.03     97.70 o 
   2  18   5       51.38     -240.38    160.26 o 
   3  18   5       38.83      118.45    166.80 o 
   4  18   5       30.96      -35.07    120.01 o 
   5  18   5       68.96      166.87    215.85 o 
   6  18   5      312.03      232.38    244.47 o 
  -5  19   5       57.58      -21.91    113.54 o 
  -4  19   5       70.84       89.36    197.87 o 
  -3  19   5      342.00      454.34    122.65 o 
  -2  19   5        0.16       14.72    163.53 o 
  -1  19   5      406.22      565.80    201.14 o 
   0  19   5       19.13      -63.17    112.70 o 
   1  19   5       40.34       42.52    179.88 o 
   2  19   5        4.60      153.71    202.77 o 
   3  19   5       23.32       85.03    220.76 o 
   4  19   5        1.02       96.15    135.12 o 
   5  19   5        8.55     -250.20    166.80 o 
  -2  20   5      195.52      204.39    156.17 o 
  -1  20   5       59.68      -99.75    170.07 o 
   0  20   5        4.99       27.61    267.37 o 
   1  20   5       43.00     -104.66    212.58 o 
   2  20   5       18.95       94.85    235.48 o 
 -15   0   6       10.83      147.17    178.24 o 
 -14   0   6        1.00      170.07    148.81 o 
 -13   0   6      272.32      372.84    165.16 o 
 -12   0   6        6.90      -81.76    117.74 o 
 -11   0   6      763.51      721.15    165.16 o 
 -10   0   6       69.46       65.41    114.47 o 
  -9   0   6      577.44      374.48    125.92 o 
  -8   0   6     3494.93     3397.17    201.96 o 
  -7   0   6     5951.57     5836.05    234.83 o 
  -6   0   6     3016.69     3082.23    132.15 o 
  -5   0   6     7897.23     7691.73    227.88 o 
  -4   0   6    30798.86    30630.33    820.86 o 
  -3   0   6      628.57      653.68     51.69 o 
  -2   0   6    15087.73    13653.64    375.04 o 
  -1   0   6      222.51      280.06     25.88 o 
   0   0   6      263.08      363.89     67.05 o 
   1   0   6     4896.81     4317.94    164.76 o 
   2   0   6     3339.73     3598.88    144.34 o 
   3   0   6    15320.24    16023.09    440.01 o 
   4   0   6     1675.43     1644.20     70.04 o 
   5   0   6      526.05      552.65     45.44 o 
   6   0   6     8311.13     7655.67    279.65 o 
   7   0   6      392.71      358.96     48.04 o 
   8   0   6      429.56      318.07     64.96 o 
   9   0   6      532.27      416.86     69.10 o 
  10   0   6     3242.55     3572.44    182.07 o 
  11   0   6     2319.74     2425.09    225.67 o 
  12   0   6      379.99      421.90    147.17 o 
  13   0   6      514.93      734.23    171.70 o 
  14   0   6        3.40      -17.99    155.35 o 
 -15   1   6        0.08       94.82    228.12 o 
 -14   1   6        7.32        0.77    111.54 o 
 -13   1   6        5.60       91.57    106.38 o 
 -12   1   6       35.06       54.03     92.82 o 
 -11   1   6      183.86      163.21     98.12 o 
 -10   1   6      264.87      316.86     88.32 o 
  -9   1   6     1273.10     1255.86     88.86 o 
  -8   1   6     4831.56     4887.56    221.16 o 
  -7   1   6       11.97       18.14     33.47 o 
  -6   1   6       93.80      131.26     27.69 o 
  -5   1   6      334.86      288.15     29.01 o 
  -4   1   6     8653.15     8337.66    186.65 o 
  -3   1   6    19372.27    18535.31    356.24 o 
  -2   1   6      180.31      205.01     20.44 o 
  -1   1   6      197.58      197.20     19.07 o 
   0   1   6      494.95      551.34     32.89 o 
   1   1   6       55.70        4.28     19.65 o 
   2   1   6      333.49      384.80     29.84 o 
   3   1   6     4200.81     4164.23     92.97 o 
   4   1   6      321.36      501.49     28.32 o 
   5   1   6      449.13      425.84     48.37 o 
   6   1   6     1178.55     1192.33     52.44 o 
   7   1   6     8403.76     8290.76    220.00 o 
   8   1   6     1390.79     1427.24     64.06 o 
   9   1   6      363.42      464.28     57.38 o 
  10   1   6      194.94       43.09     61.53 o 
  11   1   6       24.68      -72.93     79.15 o 
  12   1   6      148.52      185.67     98.27 o 
  13   1   6      129.90       85.65    170.07 o 
  14   1   6      365.56      506.54    126.63 o 
 -15   2   6       85.76      206.86    128.35 o 
 -14   2   6      127.83      159.12    116.85 o 
 -13   2   6       17.50      108.04    101.94 o 
 -12   2   6       13.57        4.82     85.25 o 
 -11   2   6       34.66      -66.58     83.83 o 
 -10   2   6      710.78      477.22    147.17 o 
  -9   2   6     1729.32     1827.11    119.99 o 
  -8   2   6     3047.37     3190.37    135.49 o 
  -7   2   6      702.81      840.31     46.35 o 
  -6   2   6      577.27      538.69     37.57 o 
  -5   2   6      125.09       66.97     25.24 o 
  -4   2   6     4809.10     4896.32    108.30 o 
  -3   2   6       48.45      134.94     30.33 o 
  -2   2   6      158.30      239.70     19.83 o 
  -1   2   6        5.08        1.62     13.59 o 
   0   2   6     3281.54     3108.37     95.99 o 
   1   2   6     1951.94     1861.89     62.04 o 
   2   2   6    19012.60    18533.10    436.33 o 
   3   2   6     4167.35     4202.35     94.06 o 
   4   2   6       64.22       81.65     19.09 o 
   5   2   6     1639.28     1721.12     67.62 o 
   6   2   6      299.71      263.42     28.79 o 
   7   2   6       84.00       47.14     25.87 o 
   8   2   6      156.01      109.96     44.03 o 
   9   2   6      414.96      350.24     76.09 o 
  10   2   6       37.98      120.57     59.13 o 
  11   2   6      110.61      113.61     66.27 o 
  12   2   6      223.25      117.58     91.88 o 
  13   2   6       10.75      -21.46     97.96 o 
  14   2   6        1.52      -99.63    104.64 o 
 -15   3   6       38.74       -9.91    119.08 o 
 -14   3   6        4.84      121.31    117.30 o 
 -13   3   6      423.94      386.45    151.26 o 
 -12   3   6     2181.21     1941.07    172.86 o 
 -11   3   6        2.79      -76.02     81.46 o 
 -10   3   6       42.57       40.88     81.46 o 
  -9   3   6       65.29      120.69     56.61 o 
  -8   3   6     9327.21     9019.72    289.51 o 
  -7   3   6     3462.57     3537.09    100.53 o 
  -6   3   6     1606.79     1789.39     62.84 o 
  -5   3   6      223.27      301.32     29.62 o 
  -4   3   6     3971.05     4162.93     96.23 o 
  -3   3   6     3452.50     3466.89     81.81 o 
  -2   3   6     6812.92     7054.79    171.84 o 
  -1   3   6     3226.11     3126.42     92.37 o 
   0   3   6       51.73       73.06     41.21 o 
   1   3   6    30156.68    29699.05    685.62 o 
   2   3   6      387.54      455.18     33.53 o 
   3   3   6    11638.40    11659.75    252.88 o 
   4   3   6      419.46      433.20     43.19 o 
   5   3   6     7109.32     7274.39    155.39 o 
   6   3   6     1020.78     1121.22     46.00 o 
   7   3   6       83.72       63.62     27.10 o 
   8   3   6       20.93       22.58     39.82 o 
   9   3   6     1906.62     1929.33    105.41 o 
  10   3   6      856.68      875.78     85.94 o 
  11   3   6      827.91      735.57     86.60 o 
  12   3   6       22.24      -96.65     64.44 o 
  13   3   6       37.63      -17.07    130.82 o 
  14   3   6       67.86       15.61    113.06 o 
 -15   4   6        0.48      -81.76    158.62 o 
 -14   4   6        1.72       59.42    118.49 o 
 -13   4   6       90.04       53.23    110.39 o 
 -12   4   6      248.46      320.17    105.00 o 
 -11   4   6       83.75       80.47     93.64 o 
 -10   4   6       17.37      -27.45     56.39 o 
  -9   4   6       33.14        8.80     51.20 o 
  -8   4   6      116.12      118.32     50.33 o 
  -7   4   6     1152.75     1365.45     67.45 o 
  -6   4   6     1021.01     1149.45     54.10 o 
  -5   4   6     1416.57     1376.89     79.15 o 
  -4   4   6       25.10       40.98     22.25 o 
  -3   4   6      521.67      553.07     29.43 o 
  -2   4   6      386.14      398.66     28.42 o 
  -1   4   6      323.86      397.52     29.45 o 
   0   4   6     4172.04     3526.83    101.60 o 
   1   4   6     1677.99     1605.74     60.67 o 
   2   4   6     1834.76     1606.84     61.33 o 
   3   4   6     1939.08     2094.86     98.66 o 
   4   4   6      168.30      184.89     24.53 o 
   5   4   6      100.43       97.37     22.83 o 
   6   4   6      153.23      165.35     43.39 o 
   7   4   6       19.60       21.57     25.89 o 
   8   4   6        3.50       41.42     42.68 o 
   9   4   6      306.22      329.25     55.71 o 
  10   4   6      101.33      -10.42     32.62 o 
  11   4   6       68.21      103.02     68.38 o 
  12   4   6       77.57       49.41     73.92 o 
  13   4   6        0.50     -196.23    130.82 o 
  14   4   6        5.23       68.68    181.51 o 
 -14   5   6       25.05       35.29    206.04 o 
 -13   5   6      152.13      262.93    118.83 o 
 -12   5   6      833.06      928.06    254.28 o 
 -11   5   6       43.44      174.85     89.64 o 
 -10   5   6        6.31      -66.25     64.17 o 
  -9   5   6      266.06      199.03     61.74 o 
  -8   5   6       58.13      -16.37     49.00 o 
  -7   5   6     1023.32      887.99     63.10 o 
  -6   5   6      168.11      194.11     30.36 o 
  -5   5   6      452.92      464.05     39.21 o 
  -4   5   6      905.90      866.54     40.12 o 
  -3   5   6     2669.05     2590.59     66.68 o 
  -2   5   6     1018.18     1086.41     42.62 o 
  -1   5   6     7663.14     7430.07    189.56 o 
   0   5   6      240.01      323.67     33.52 o 
   1   5   6     5328.65     5191.21    142.18 o 
   2   5   6        0.34       15.57     19.72 o 
   3   5   6      144.73      144.15     21.36 o 
   4   5   6      908.27      855.76     37.25 o 
   5   5   6     2788.74     2636.48     73.37 o 
   6   5   6     5335.06     5309.45    123.51 o 
   7   5   6      940.89      809.25     61.32 o 
   8   5   6       98.36      125.08     65.62 o 
   9   5   6      214.81      187.48     54.64 o 
  10   5   6      414.29      456.12     65.21 o 
  11   5   6       31.09      -25.50     79.38 o 
  12   5   6        0.65      -49.04    121.83 o 
  13   5   6        0.50     -102.09     93.90 o 
  14   5   6       30.22     -255.10    170.07 o 
 -14   6   6      198.83      226.70    191.33 o 
 -13   6   6      536.74      684.12    144.32 o 
 -12   6   6       41.98      150.68    104.41 o 
 -11   6   6      724.72      751.81    121.89 o 
 -10   6   6      532.82      503.97    106.31 o 
  -9   6   6     3558.94     3085.94    188.14 o 
  -8   6   6      741.26      796.01     84.88 o 
  -7   6   6      319.80      242.58    116.27 o 
  -6   6   6      224.57      235.89     31.44 o 
  -5   6   6       27.79       47.60     24.46 o 
  -4   6   6       13.29        7.46     24.95 o 
  -3   6   6    14308.20    15213.29    329.08 o 
  -2   6   6     2656.50     2433.39     68.33 o 
  -1   6   6      186.68      395.54     73.82 o 
   0   6   6     1437.03     1554.88     64.91 o 
   1   6   6     9046.88     9096.32    230.59 o 
   2   6   6    18284.70    18343.61    515.49 o 
   3   6   6     4984.64     5094.79    143.98 o 
   4   6   6     6919.74     6891.93    186.01 o 
   5   6   6     3887.28     3896.17    109.01 o 
   6   6   6     5150.22     5015.60    151.93 o 
   7   6   6      121.49       59.58     62.22 o 
   8   6   6       40.02       17.94     51.21 o 
   9   6   6      558.55      644.48     77.49 o 
  10   6   6       50.35        4.41     60.52 o 
  11   6   6        4.11       95.54     68.70 o 
  12   6   6      221.11      281.31    105.00 o 
  13   6   6        0.06      -56.30     98.12 o 
  14   6   6       94.11      207.68    197.87 o 
 -14   7   6        1.88      247.02    138.52 o 
 -13   7   6      156.30      -44.87    114.78 o 
 -12   7   6      221.90      321.82    213.40 o 
 -11   7   6       27.15        5.93     91.98 o 
 -10   7   6        9.96        5.00     66.07 o 
  -9   7   6      218.91      258.82     68.22 o 
  -8   7   6        6.68       -1.25     40.67 o 
  -7   7   6       27.57       47.11     47.04 o 
  -6   7   6       35.56       -6.60     41.64 o 
  -5   7   6     1515.19     1529.00     56.45 o 
  -4   7   6        1.78      -16.19     22.15 o 
  -3   7   6      270.88      309.18     35.68 o 
  -2   7   6     2069.84     1883.45     82.80 o 
  -1   7   6       79.87       82.08     29.07 o 
   0   7   6      215.13      198.06     32.34 o 
   1   7   6     2905.98     2726.43     91.73 o 
   2   7   6     3337.70     3091.78    100.68 o 
   3   7   6      830.49      821.45     99.68 o 
   4   7   6       13.82       27.33     31.39 o 
   5   7   6     2871.48     2739.88     86.56 o 
   6   7   6     1028.49     1096.96     82.50 o 
   7   7   6      321.09      286.11     59.12 o 
   8   7   6      362.82      494.45     71.69 o 
   9   7   6       32.46       83.21     61.96 o 
  10   7   6       18.48      113.33     66.18 o 
  11   7   6       87.23       87.48     71.94 o 
  12   7   6      126.52      184.80     98.62 o 
  13   7   6       73.30       44.70    100.92 o 
 -14   8   6       87.80      340.13    189.69 o 
 -13   8   6       84.74      -17.73    116.64 o 
 -12   8   6        0.15        2.23    416.99 o 
 -11   8   6      170.55      207.89     79.47 o 
 -10   8   6      457.17      490.01     81.48 o 
  -9   8   6       32.74       95.58     84.24 o 
  -8   8   6      467.67      415.28     94.03 o 
  -7   8   6     2351.99     2506.91    234.74 o 
  -6   8   6      351.88      301.81     54.41 o 
  -5   8   6     1648.19     1702.97     63.19 o 
  -4   8   6     5017.18     5140.60    128.95 o 
  -3   8   6      237.92      192.62     33.19 o 
  -2   8   6     6637.67     6340.70    199.71 o 
  -1   8   6      674.15      716.49     57.26 o 
   0   8   6      428.15      519.38     60.36 o 
   1   8   6     1393.21     1236.63    144.63 o 
   2   8   6      255.47      367.57     41.35 o 
   3   8   6       70.91       54.26     24.40 o 
   4   8   6      362.34      465.41     44.37 o 
   5   8   6      118.24      101.79     47.64 o 
   6   8   6     5900.23     5879.92    301.30 o 
   7   8   6     1749.91     1821.87    108.10 o 
   8   8   6       19.91       89.89     59.44 o 
   9   8   6       16.03       26.57     62.01 o 
  10   8   6      820.74      961.18     98.96 o 
  11   8   6      465.04      574.72     92.53 o 
  12   8   6      109.60      -35.68     99.75 o 
  13   8   6       78.03       96.13    113.55 o 
 -13   9   6       11.92     -139.31    179.06 o 
 -12   9   6      359.27      496.86    126.88 o 
 -11   9   6       20.15      109.47     76.37 o 
 -10   9   6       15.85       15.14     68.74 o 
  -9   9   6       34.75      -43.43     50.16 o 
  -8   9   6      725.82      723.77     77.08 o 
  -7   9   6      143.39      128.53     54.32 o 
  -6   9   6       24.30      -51.73     58.94 o 
  -5   9   6      541.29      491.67     79.16 o 
  -4   9   6     3772.17     3808.81    118.75 o 
  -3   9   6    11778.23    11833.73    344.64 o 
  -2   9   6        4.98       17.69     36.93 o 
  -1   9   6       17.78       46.82     36.97 o 
   0   9   6        2.95       -1.82     37.00 o 
   1   9   6     1554.21     1525.85    152.60 o 
   2   9   6     1321.63     1285.71    104.93 o 
   3   9   6        3.62       41.13     23.30 o 
   4   9   6      140.28      218.22     54.59 o 
   5   9   6     3332.55     3014.15    134.27 o 
   6   9   6      508.57      545.36     95.39 o 
   7   9   6     4051.32     3825.37    210.33 o 
   8   9   6        0.45       -7.90     57.13 o 
   9   9   6      365.93      429.37     79.10 o 
  10   9   6     1114.36     1549.53    130.88 o 
  11   9   6       14.14      -26.81     75.19 o 
  12   9   6        0.11      -30.36     80.58 o 
  13   9   6       26.96      -71.95    137.36 o 
 -13  10   6       25.23      -35.98    209.31 o 
 -12  10   6       24.65       -2.88    108.24 o 
 -11  10   6        3.52     -135.29     90.19 o 
 -10  10   6        0.15       11.23     87.86 o 
  -9  10   6       34.97      118.56     91.35 o 
  -8  10   6       73.33      227.83     85.44 o 
  -7  10   6      486.54      481.09    165.16 o 
  -6  10   6     1812.23     1841.68    133.64 o 
  -5  10   6      128.22      -65.96     59.30 o 
  -4  10   6     1384.00     1131.56     77.77 o 
  -3  10   6     1185.01     1186.46     76.91 o 
  -2  10   6      373.86      399.40     50.97 o 
  -1  10   6      995.52      785.39     90.30 o 
   0  10   6       58.76       31.28     42.23 o 
   1  10   6       64.61       60.31     43.44 o 
   2  10   6      270.65      380.94     63.61 o 
   3  10   6       50.98       94.57     30.13 o 
   4  10   6     1470.77     1578.71    207.53 o 
   5  10   6        0.88      155.87     72.68 o 
   6  10   6      684.75      812.18    130.00 o 
   7  10   6      198.04      210.42     66.81 o 
   8  10   6       63.19       54.57     63.53 o 
   9  10   6        6.06      -57.04     65.44 o 
  10  10   6        0.62       -8.23     71.28 o 
  11  10   6        0.41      -93.51     74.54 o 
  12  10   6        0.34        2.58     83.29 o 
 -12  11   6      147.65      309.78    163.53 o 
 -11  11   6       85.94      246.12    170.07 o 
 -10  11   6      104.72        5.31     98.82 o 
  -9  11   6       29.84        8.80    129.19 o 
  -8  11   6      638.37      721.69    111.58 o 
  -7  11   6     2187.85     2135.54    244.47 o 
  -6  11   6       94.98       93.02     70.26 o 
  -5  11   6     1476.14     1456.53    257.55 o 
  -4  11   6      511.66      393.72     74.09 o 
  -3  11   6      130.63      181.72     45.96 o 
  -2  11   6        4.77       67.11     45.01 o 
  -1  11   6     2014.87     2110.90    103.12 o 
   0  11   6       43.40       49.54     46.22 o 
   1  11   6     7895.70     7881.80    268.61 o 
   2  11   6        0.65       75.34     52.36 o 
   3  11   6     1114.12     1050.82    107.52 o 
   4  11   6      159.69      193.73     58.61 o 
   5  11   6        2.85       64.59     76.37 o 
   6  11   6       15.00       47.49     82.00 o 
   7  11   6      411.65      378.68    104.66 o 
   8  11   6       97.69      -21.22     60.68 o 
   9  11   6      112.05      141.30     80.01 o 
  10  11   6      104.86      107.93     77.76 o 
  11  11   6      248.49      199.85     90.96 o 
  12  11   6      254.75      158.60    112.19 o 
 -12  12   6      192.37      206.27    139.30 o 
 -11  12   6       67.46      218.91    123.14 o 
 -10  12   6      205.97      132.57    111.54 o 
  -9  12   6      148.94      255.10    102.74 o 
  -8  12   6      277.77      288.50     94.95 o 
  -7  12   6     1260.77     1527.17    138.61 o 
  -6  12   6      533.46      637.01    105.46 o 
  -5  12   6       49.18       82.56     75.26 o 
  -4  12   6      917.23     1047.12    107.66 o 
  -3  12   6       80.93      130.28     70.26 o 
  -2  12   6        3.71       19.04     44.08 o 
  -1  12   6      116.25       70.61     48.65 o 
   0  12   6     5523.16     5620.69    200.30 o 
   1  12   6      203.36      163.67     54.94 o 
   2  12   6     3660.59     3698.42    155.93 o 
   3  12   6       58.28       63.98     37.89 o 
   4  12   6      858.82     1068.50    117.30 o 
   5  12   6       32.64        0.62     77.28 o 
   6  12   6        4.26       70.39     84.84 o 
   7  12   6       29.83        4.15    151.26 o 
   8  12   6       33.30       36.87    107.11 o 
   9  12   6       12.83      -21.38     72.93 o 
  10  12   6      509.03      505.86     97.86 o 
  11  12   6      169.33      144.45     94.00 o 
 -11  13   6       49.51      153.51    129.26 o 
 -10  13   6       23.75      111.88    113.79 o 
  -9  13   6       90.92      201.66    210.95 o 
  -8  13   6      448.53      526.03    150.44 o 
  -7  13   6        7.41      139.19     88.00 o 
  -6  13   6      275.95      269.19    182.33 o 
  -5  13   6       38.18       93.31     81.02 o 
  -4  13   6      277.47      301.80     83.61 o 
  -3  13   6       95.19       37.25    148.81 o 
  -2  13   6       38.11      -19.24     87.49 o 
  -1  13   6     3449.15     3315.40    248.82 o 
   0  13   6       13.43       85.35     52.57 o 
   1  13   6     2107.02     2136.33    117.40 o 
   2  13   6      831.02      654.31     82.53 o 
   3  13   6        2.31      -41.65     39.84 o 
   4  13   6      294.08      335.64     91.54 o 
   5  13   6       68.75       83.76     82.52 o 
   6  13   6      976.21      851.26    132.24 o 
   7  13   6       28.93       39.88     98.27 o 
   8  13   6       21.41      111.41    109.78 o 
   9  13   6      294.81      145.97    116.10 o 
  10  13   6       13.77      -10.41    106.92 o 
  11  13   6       50.60      132.46    171.70 o 
 -11  14   6      348.65      597.44    223.21 o 
 -10  14   6      152.17      207.07    127.96 o 
  -9  14   6       90.05      136.77    113.15 o 
  -8  14   6      201.23      270.93    102.21 o 
  -7  14   6       25.56       34.23     89.11 o 
  -6  14   6       44.23       11.34     81.98 o 
  -5  14   6       27.83      -20.34     80.91 o 
  -4  14   6     1162.63     1204.01    121.41 o 
  -3  14   6      173.71      269.29     80.14 o 
  -2  14   6     2502.91     2175.36    274.72 o 
  -1  14   6       53.43       84.99     82.58 o 
   0  14   6      152.88      244.57     65.29 o 
   1  14   6      381.55      453.20    114.53 o 
   2  14   6     1785.57     1896.09    145.12 o 
   3  14   6      427.76      498.15    102.10 o 
   4  14   6      717.25      818.36    130.00 o 
   5  14   6      192.96      321.96    158.62 o 
   6  14   6      521.61      812.26    129.90 o 
   7  14   6      108.27      123.71    106.08 o 
   8  14   6      116.37      241.22    122.64 o 
   9  14   6        9.42     -105.34    111.58 o 
  10  14   6       24.52       85.35    111.22 o 
 -10  15   6        0.47      -40.88    155.35 o 
  -9  15   6        0.81      -75.46    109.05 o 
  -8  15   6      141.14       12.04    105.68 o 
  -7  15   6       27.86      125.28    102.73 o 
  -6  15   6       12.73       23.51     91.05 o 
  -5  15   6      537.78      761.56    114.28 o 
  -4  15   6      320.32      240.80    167.61 o 
  -3  15   6      640.39      806.39    113.54 o 
  -2  15   6      636.56      617.62    109.66 o 
  -1  15   6       22.51      -79.90     73.25 o 
   0  15   6       94.24      213.58     80.02 o 
   1  15   6      411.02      548.02     78.45 o 
   2  15   6      240.12      202.11     71.94 o 
   3  15   6      180.28      259.33     98.99 o 
   4  15   6       63.39        9.53     88.94 o 
   5  15   6     1547.88     1818.20    265.73 o 
   6  15   6      112.67      210.41    112.35 o 
   7  15   6       23.37       -1.62    113.04 o 
   8  15   6       98.53       52.37    113.16 o 
   9  15   6       16.41      -20.32    119.67 o 
  -9  16   6        0.06       47.69    123.55 o 
  -8  16   6        0.51        7.88    107.52 o 
  -7  16   6       58.46       -2.02    104.42 o 
  -6  16   6      346.58      587.48    215.04 o 
  -5  16   6       61.44      275.50    100.50 o 
  -4  16   6      168.90       51.91     91.01 o 
  -3  16   6      108.69      239.39     93.12 o 
  -2  16   6       45.14       -1.33     86.43 o 
  -1  16   6       67.78       91.29     93.13 o 
   0  16   6       19.64      202.16     98.72 o 
   1  16   6        1.69       24.36     68.65 o 
   2  16   6       88.00       96.33     74.03 o 
   3  16   6       82.20       79.49     95.02 o 
   4  16   6      206.83      292.17    116.86 o 
   5  16   6       35.94       95.58    103.33 o 
   6  16   6        0.49       14.58    123.28 o 
   7  16   6       39.27     -103.42    110.20 o 
   8  16   6        0.66      130.23    158.62 o 
  -8  17   6      117.81      116.10    163.53 o 
  -7  17   6       14.74     -125.21    105.85 o 
  -6  17   6      162.57      322.61    120.58 o 
  -5  17   6       34.92      147.87    109.12 o 
  -4  17   6        3.04      -54.15    103.02 o 
  -3  17   6      288.00      359.04    110.36 o 
  -2  17   6        0.63       49.06    152.08 o 
  -1  17   6       27.04      213.53     99.75 o 
   0  17   6        7.47      -46.46     91.26 o 
   1  17   6      351.51      451.53    121.95 o 
   2  17   6       23.14       59.41     94.88 o 
   3  17   6      153.89      140.33    107.98 o 
   4  17   6       75.95       22.54    106.45 o 
   5  17   6      100.69       16.87    116.38 o 
   6  17   6       16.31      158.38    138.49 o 
   7  17   6       44.06      300.09    143.96 o 
  -6  18   6       26.58        9.36    103.73 o 
  -5  18   6        2.08       33.79    115.12 o 
  -4  18   6      112.77      -54.87     98.99 o 
  -3  18   6       84.25      106.47    174.97 o 
  -2  18   6        4.79     -140.63    153.71 o 
  -1  18   6      110.09      -58.88    103.13 o 
   0  18   6       74.41       76.78    106.95 o 
   1  18   6       42.50       90.66    113.36 o 
   2  18   6      149.85      366.30    197.87 o 
   3  18   6        2.52     -161.43    107.62 o 
   4  18   6       48.94      -57.26    121.97 o 
   5  18   6        1.67      -56.00    156.99 o 
   6  18   6      144.09      228.94    197.87 o 
  -4  19   6        9.97      -34.97    129.19 o 
  -3  19   6        0.26       11.84    118.25 o 
  -2  19   6       36.21     -147.17    166.80 o 
  -1  19   6        0.66      178.24    181.51 o 
   0  19   6       32.00      -28.69    114.32 o 
   1  19   6       63.74      111.20    184.78 o 
   2  19   6       35.95      -35.98    202.77 o 
   3  19   6       20.70     -117.74    206.04 o 
   4  19   6       15.88      199.80    142.21 o 
 -15   1   7      113.92     -138.00    117.88 o 
 -14   1   7      325.78      477.39    138.70 o 
 -13   1   7        1.18       46.29     98.62 o 
 -12   1   7      682.64     1060.43    143.68 o 
 -11   1   7      406.05      217.89     98.27 o 
 -10   1   7     1459.99     1373.07    200.32 o 
  -9   1   7      831.64      927.38     88.69 o 
  -8   1   7     1913.58     2052.48     87.42 o 
  -7   1   7        1.33       -7.96     29.65 o 
  -6   1   7       10.19       18.11     24.66 o 
  -5   1   7     1710.04     1836.54     62.65 o 
  -4   1   7     2664.64     2647.09     69.36 o 
  -3   1   7     2650.28     2551.80     65.28 o 
  -2   1   7     1118.32     1458.19     58.59 o 
  -1   1   7     2562.36     2384.46     65.96 o 
   0   1   7    11072.99    10644.52    260.13 o 
   1   1   7    36946.51    38046.50    874.42 o 
   2   1   7     1126.85     1125.76     50.39 o 
   3   1   7     5415.33     5268.95    126.41 o 
   4   1   7     2212.34     2280.50     63.18 o 
   5   1   7     5682.54     5576.72    125.31 o 
   6   1   7       14.61      -26.29     17.55 o 
   7   1   7      197.85      200.80     37.30 o 
   8   1   7      782.24      690.83     93.14 o 
   9   1   7      439.52      443.26     48.33 o 
  10   1   7       59.62       85.95     58.60 o 
  11   1   7       48.80        7.22     77.74 o 
  12   1   7       52.28     -107.82     86.09 o 
  13   1   7      142.38       56.01    103.89 o 
  14   1   7      171.12      395.34    128.89 o 
 -15   2   7       17.45      -60.50    160.26 o 
 -14   2   7       70.02       34.00    117.93 o 
 -13   2   7      469.48      458.45    121.99 o 
 -12   2   7       87.79       58.72     91.88 o 
 -11   2   7      821.58      740.88    122.50 o 
 -10   2   7      407.81      456.16    202.77 o 
  -9   2   7     1084.73     1041.74     87.26 o 
  -8   2   7     1081.70      942.50     78.31 o 
  -7   2   7      229.46      207.40     34.46 o 
  -6   2   7      165.29      177.36     31.57 o 
  -5   2   7     4810.14     4769.41    110.52 o 
  -4   2   7      689.41      648.22     33.49 o 
  -3   2   7       62.65       62.39     18.86 o 
  -2   2   7      119.79      106.35     18.58 o 
  -1   2   7    24441.33    25934.58    539.04 o 
   0   2   7    21498.29    19805.36    465.82 o 
   1   2   7     3495.71     3060.37     91.86 o 
   2   2   7      257.09      281.89     30.50 o 
   3   2   7      161.41      157.87     25.60 o 
   4   2   7    12167.54    11893.80    239.03 o 
   5   2   7     1607.22     1484.59     51.42 o 
   6   2   7     1424.46     1461.70     71.97 o 
   7   2   7      718.99      764.26     43.96 o 
   8   2   7     2061.44     2229.66     74.14 o 
   9   2   7      372.62      240.89     88.04 o 
  10   2   7      608.32      640.62     78.34 o 
  11   2   7       72.17      106.29     75.55 o 
  12   2   7        8.51       53.33     91.26 o 
  13   2   7        2.86       -7.76    122.64 o 
  14   2   7      103.51      274.72    191.33 o 
 -14   3   7       54.63       55.58    118.18 o 
 -13   3   7       65.89      -81.83     96.12 o 
 -12   3   7        1.89       18.81     89.97 o 
 -11   3   7      236.47      212.04     93.47 o 
 -10   3   7      820.86      676.10    108.67 o 
  -9   3   7      455.61      348.14     67.21 o 
  -8   3   7       24.73       52.65     50.23 o 
  -7   3   7      874.05      942.24    104.92 o 
  -6   3   7     2102.89     2344.25     84.49 o 
  -5   3   7     4955.38     5232.04    120.05 o 
  -4   3   7      142.89      185.95     24.62 o 
  -3   3   7     4560.79     4334.24     99.19 o 
  -2   3   7     2123.22     2143.57     71.93 o 
  -1   3   7       87.55       71.49     18.24 o 
   0   3   7     3929.50     3509.65     88.87 o 
   1   3   7    10677.62    10759.16    265.27 o 
   2   3   7     3660.87     3720.36    109.69 o 
   3   3   7       24.53       24.40     18.72 o 
   4   3   7      613.75      661.35     32.98 o 
   5   3   7      705.27      581.36     42.34 o 
   6   3   7       70.68       69.44     26.49 o 
   7   3   7      184.76      177.25     31.20 o 
   8   3   7       97.18       27.58     41.26 o 
   9   3   7     2515.66     2472.56    105.73 o 
  10   3   7     2001.89     1872.04    118.02 o 
  11   3   7      991.97      966.26     96.65 o 
  12   3   7      177.02      246.92    147.17 o 
  13   3   7        3.47       49.06    158.62 o 
  14   3   7       33.18      188.06    179.88 o 
 -14   4   7       26.68      120.85    170.07 o 
 -13   4   7      133.24      153.03    111.54 o 
 -12   4   7        7.98      -17.68    107.11 o 
 -11   4   7       18.62       40.02     88.32 o 
 -10   4   7      831.03      930.52    312.34 o 
  -9   4   7     3158.30     3304.32    149.57 o 
  -8   4   7      673.74      822.03     78.32 o 
  -7   4   7       61.89       41.87     32.10 o 
  -6   4   7       52.03       59.52     28.77 o 
  -5   4   7    13572.07    13149.05    291.82 o 
  -4   4   7    19982.39    19501.89    380.03 o 
  -3   4   7       73.35      152.55     23.65 o 
  -2   4   7     2018.13     2064.69     63.23 o 
  -1   4   7       82.37       59.13     19.96 o 
   0   4   7     6674.86     6509.19    171.29 o 
   1   4   7       54.58      145.11     28.29 o 
   2   4   7      636.43      643.29     54.99 o 
   3   4   7       33.00       54.34     21.30 o 
   4   4   7     4809.56     4664.69    156.46 o 
   5   4   7     2419.83     2190.84     77.15 o 
   6   4   7     9050.30     8770.07    187.73 o 
   7   4   7      128.09      129.40     30.69 o 
   8   4   7     1387.55     1552.81     81.55 o 
   9   4   7      879.70     1174.58     91.80 o 
  10   4   7        3.91      -13.35     55.04 o 
  11   4   7       84.22     -109.27     72.85 o 
  12   4   7      290.27      440.67    105.05 o 
  13   4   7      640.14      691.72    194.60 o 
  14   4   7      144.56        4.91    181.51 o 
 -14   5   7      128.68      138.61    125.73 o 
 -13   5   7       65.29      -72.88    150.44 o 
 -12   5   7      355.08      455.47    114.19 o 
 -11   5   7      320.62      227.76    190.51 o 
 -10   5   7      297.95      165.67     71.40 o 
  -9   5   7      573.01      567.57     78.61 o 
  -8   5   7     1041.69      951.00     82.11 o 
  -7   5   7        0.78       63.55     37.15 o 
  -6   5   7     5421.24     5326.63    136.96 o 
  -5   5   7     4045.44     3919.51    106.05 o 
  -4   5   7     5513.12     5140.42    128.29 o 
  -3   5   7     2358.19     2425.08     66.58 o 
  -2   5   7      880.10     1027.91     42.72 o 
  -1   5   7      800.67      699.17     50.54 o 
   0   5   7     1300.36     1387.56     59.15 o 
   1   5   7     3168.79     3146.46     99.63 o 
   2   5   7       81.31      114.03     28.94 o 
   3   5   7     1142.57     1125.70    107.30 o 
   4   5   7     1533.12     1292.86    142.80 o 
   5   5   7     7965.76     7529.32    180.68 o 
   6   5   7        5.34      -33.88     27.86 o 
   7   5   7       54.69       51.36     49.17 o 
   8   5   7      257.80      386.25     64.01 o 
   9   5   7      700.61      765.45     98.25 o 
  10   5   7      514.08      735.50    151.00 o 
  11   5   7      180.71      304.06    172.52 o 
  12   5   7      263.38      425.80    179.06 o 
  13   5   7       20.39       44.88    101.67 o 
 -14   6   7      183.28      228.04    126.61 o 
 -13   6   7       12.46      138.88    122.16 o 
 -12   6   7       44.84      -13.05    103.10 o 
 -11   6   7        2.78       55.70     88.45 o 
 -10   6   7       13.73       13.96     64.58 o 
  -9   6   7      823.88      873.83    131.19 o 
  -8   6   7      101.38       -5.30     55.41 o 
  -7   6   7      202.31      199.77     53.61 o 
  -6   6   7      398.53      415.55     39.00 o 
  -5   6   7      679.36      554.22     39.42 o 
  -4   6   7      758.52      762.77     41.42 o 
  -3   6   7      666.94      694.61     40.79 o 
  -2   6   7     1698.05     2001.12     75.42 o 
  -1   6   7     1072.18      980.42     66.56 o 
   0   6   7     3656.31     3560.50    108.32 o 
   1   6   7     1032.85      974.80     53.41 o 
   2   6   7     1518.61     1503.53    121.08 o 
   3   6   7      897.42      947.43     85.68 o 
   4   6   7       18.23       37.71     55.23 o 
   5   6   7     2054.18     2111.50     81.40 o 
   6   6   7     1034.32     1179.96    103.62 o 
   7   6   7       24.71       58.31     49.70 o 
   8   6   7      360.73      272.84     62.56 o 
   9   6   7        2.22       70.48     65.18 o 
  10   6   7       94.45       96.65     66.94 o 
  11   6   7        0.59      -48.03     63.71 o 
  12   6   7       14.26      127.38    159.44 o 
  13   6   7       17.37      152.88    106.30 o 
 -14   7   7       21.94      -14.72    170.07 o 
 -13   7   7        5.51      203.98    122.50 o 
 -12   7   7      213.33      152.94    106.73 o 
 -11   7   7       56.65       97.55     72.18 o 
 -10   7   7      359.15      429.81    145.37 o 
  -9   7   7      860.93      782.10    168.54 o 
  -8   7   7      722.30      836.84     84.70 o 
  -7   7   7     3132.36     2881.79    241.01 o 
  -6   7   7       19.77      -38.22     68.37 o 
  -5   7   7     1645.06     1741.74     72.17 o 
  -4   7   7      543.72      666.75     51.69 o 
  -3   7   7     1518.08     1288.56     63.96 o 
  -2   7   7     1338.29     1257.34     60.54 o 
  -1   7   7     6627.98     6720.33    181.04 o 
   0   7   7       39.08       48.02     30.70 o 
   1   7   7     9644.90     9787.30    251.44 o 
   2   7   7     1626.02     1638.42     86.71 o 
   3   7   7       29.99       52.55     31.71 o 
   4   7   7      272.65      268.54     45.80 o 
   5   7   7      832.99      953.73     81.56 o 
   6   7   7      309.69      405.01     62.67 o 
   7   7   7      188.08      155.17     58.63 o 
   8   7   7      568.31      565.17     77.28 o 
   9   7   7      893.07      974.99    126.13 o 
  10   7   7      176.23      218.13     73.57 o 
  11   7   7        0.34       48.95     68.38 o 
  12   7   7       37.33      224.69    139.81 o 
  13   7   7       82.54      121.90    105.46 o 
 -13   8   7       73.61      173.35    248.56 o 
 -12   8   7       32.56       69.81    177.43 o 
 -11   8   7       63.12      -64.80     72.38 o 
 -10   8   7        5.75      -34.16     65.10 o 
  -9   8   7     4259.54     4555.97    349.95 o 
  -8   8   7      104.53      115.88     79.31 o 
  -7   8   7      892.42      776.46     99.26 o 
  -6   8   7        0.58       35.19     61.60 o 
  -5   8   7     3065.65     2952.62    151.34 o 
  -4   8   7       24.79       15.94     44.37 o 
  -3   8   7       50.00       46.87     32.76 o 
  -2   8   7     6977.79     6785.07    214.54 o 
  -1   8   7     1856.37     1682.34    122.65 o 
   0   8   7     6670.60     6419.99    178.05 o 
   1   8   7     1355.36     1395.21     72.56 o 
   2   8   7       62.78       36.22     29.10 o 
   3   8   7      110.21      116.40     36.09 o 
   4   8   7       25.08       21.23     31.98 o 
   5   8   7      758.48      738.00     75.77 o 
   6   8   7      577.14      613.94     95.68 o 
   7   8   7      151.14      256.75     76.70 o 
   8   8   7     1129.18     1167.56     99.87 o 
   9   8   7      116.73      138.11     66.28 o 
  10   8   7      451.25      412.54     93.00 o 
  11   8   7       50.96       71.08     77.66 o 
  12   8   7      137.55       97.27    102.21 o 
  13   8   7      237.50      373.37    124.11 o 
 -13   9   7       29.63     -222.40    196.23 o 
 -12   9   7      172.08      343.41    206.04 o 
 -11   9   7      118.90       43.65    103.59 o 
 -10   9   7       52.57      -24.36    154.53 o 
  -9   9   7      662.61      708.29    111.58 o 
  -8   9   7       36.13       38.43     78.63 o 
  -7   9   7      185.25      275.15     78.97 o 
  -6   9   7      110.21       93.38     64.43 o 
  -5   9   7      115.43      101.92     74.40 o 
  -4   9   7     1447.80     1484.44     69.70 o 
  -3   9   7     2251.11     2239.20     99.61 o 
  -2   9   7     1095.31     1160.62     80.27 o 
  -1   9   7      243.50      228.47     73.34 o 
   0   9   7       61.20      107.57     77.39 o 
   1   9   7      767.60      846.65     57.76 o 
   2   9   7     4431.14     4316.93    263.41 o 
   3   9   7     1200.79     1208.82    111.64 o 
   4   9   7       75.26      107.73     49.46 o 
   5   9   7     1167.48     1041.01     84.63 o 
   6   9   7       94.92      112.83     77.53 o 
   7   9   7      115.90      115.87     63.27 o 
   8   9   7      329.14      484.37     78.94 o 
   9   9   7      850.46      890.69    129.25 o 
  10   9   7       63.15       94.75     71.41 o 
  11   9   7       19.58      -59.34    140.80 o 
  12   9   7       89.51      -12.57    106.30 o 
 -12  10   7        2.42     -130.13    117.74 o 
 -11  10   7       54.61      129.29    223.21 o 
 -10  10   7        8.50       83.70    100.02 o 
  -9  10   7      243.72       39.09    134.91 o 
  -8  10   7       50.66      148.76     82.65 o 
  -7  10   7      347.87      400.92    190.51 o 
  -6  10   7      227.25      317.12     84.39 o 
  -5  10   7      770.57      817.58    101.05 o 
  -4  10   7      753.30      831.27     72.91 o 
  -3  10   7     2940.81     2745.07    115.64 o 
  -2  10   7      506.38      455.70     55.22 o 
  -1  10   7       12.08       -8.64     43.70 o 
   0  10   7     2429.78     2428.55    112.62 o 
   1  10   7       12.67       17.81     45.51 o 
   2  10   7        9.11      -14.60     72.05 o 
   3  10   7       18.05       15.50     47.19 o 
   4  10   7     5111.67     5093.17    195.28 o 
   5  10   7      372.29      491.52     98.01 o 
   6  10   7       59.84       13.15    116.10 o 
   7  10   7       36.75      -90.15     77.37 o 
   8  10   7      392.56      467.89     84.45 o 
   9  10   7       52.61       27.80     71.30 o 
  10  10   7       22.61      -21.82     73.11 o 
  11  10   7       36.55       89.09     85.84 o 
  12  10   7       31.45       58.08     92.14 o 
 -12  11   7       32.74       -7.44    147.17 o 
 -11  11   7       10.82      -81.98    105.20 o 
 -10  11   7      212.20      319.67    116.10 o 
  -9  11   7       67.49      -63.24     84.84 o 
  -8  11   7       44.24       36.21     87.31 o 
  -7  11   7      156.31      205.49     87.77 o 
  -6  11   7      417.11      346.74    121.83 o 
  -5  11   7        3.16      -63.82     65.58 o 
  -4  11   7     1061.95     1100.60     82.78 o 
  -3  11   7      520.10      641.90     91.91 o 
  -2  11   7      235.88      263.22     73.25 o 
  -1  11   7      125.67      116.64     48.77 o 
   0  11   7     3687.31     3764.57    208.18 o 
   1  11   7      557.96      532.17     67.87 o 
   2  11   7      116.78       93.75     55.99 o 
   3  11   7     2534.74     2287.02    123.65 o 
   4  11   7      399.57      474.75     74.62 o 
   5  11   7      685.52      931.54    141.45 o 
   6  11   7       19.57      103.98     84.32 o 
   7  11   7        3.98      -30.39    108.74 o 
   8  11   7      401.95      528.08    113.36 o 
   9  11   7        0.40      -90.21     71.32 o 
  10  11   7      102.38       12.06     80.90 o 
  11  11   7      234.47      254.88     97.34 o 
 -11  12   7       43.13       39.33    118.95 o 
 -10  12   7        9.88       16.39    111.47 o 
  -9  12   7      155.95       63.97    103.84 o 
  -8  12   7       89.63      207.20     99.78 o 
  -7  12   7      295.36      303.39     94.29 o 
  -6  12   7       12.87       29.64     81.49 o 
  -5  12   7        1.69       35.13     70.69 o 
  -4  12   7      500.84      556.48     98.21 o 
  -3  12   7       78.44       44.27    117.74 o 
  -2  12   7      177.04      222.51     52.74 o 
  -1  12   7      188.97      207.94     59.68 o 
   0  12   7      112.98       98.70     54.68 o 
   1  12   7       15.80      111.42     55.73 o 
   2  12   7      555.70      484.08     71.64 o 
   3  12   7       29.64       80.91     60.35 o 
   4  12   7        8.26       -0.02     59.26 o 
   5  12   7        0.26       19.65     89.12 o 
   6  12   7      256.07      277.55    108.23 o 
   7  12   7       14.17       25.26     97.66 o 
   8  12   7      196.58      271.16    115.01 o 
   9  12   7      153.07      191.93    110.20 o 
  10  12   7        2.21       -7.53    131.64 o 
  11  12   7        1.87      -12.58    113.79 o 
 -11  13   7      156.05      232.83    135.57 o 
 -10  13   7      175.67      155.72    125.92 o 
  -9  13   7       46.52       -3.48    106.08 o 
  -8  13   7      412.19      444.23    117.16 o 
  -7  13   7        0.44        3.24    103.02 o 
  -6  13   7      184.38      134.15     92.65 o 
  -5  13   7      792.24     1104.03    122.69 o 
  -4  13   7      726.33      869.69    136.54 o 
  -3  13   7       37.27       79.07     93.21 o 
  -2  13   7       62.75       11.04     75.03 o 
  -1  13   7      603.93      577.10     72.13 o 
   0  13   7      240.67      152.78     57.65 o 
   1  13   7      623.93      598.57     77.00 o 
   2  13   7       10.02       49.36     61.02 o 
   3  13   7     1160.70     1199.51    157.05 o 
   4  13   7        5.57     -146.75    119.37 o 
   5  13   7     1195.21     1454.57    152.35 o 
   6  13   7        5.42       -0.59     94.80 o 
   7  13   7       11.46        0.82    103.48 o 
   8  13   7      233.16       13.38    220.76 o 
   9  13   7      161.58      324.01    128.37 o 
  10  13   7      133.44      175.85    114.32 o 
 -10  14   7       12.17      220.30    134.26 o 
  -9  14   7       38.09       38.28    134.09 o 
  -8  14   7      284.04      116.22    147.17 o 
  -7  14   7        9.73     -143.72     95.82 o 
  -6  14   7      353.32      366.82    100.50 o 
  -5  14   7      296.63      299.67    135.73 o 
  -4  14   7      178.59      212.08     89.39 o 
  -3  14   7       11.28      142.57    123.46 o 
  -2  14   7       69.63       17.22    193.78 o 
  -1  14   7        3.79      -69.79     51.43 o 
   0  14   7        6.05      139.01     61.38 o 
   1  14   7       33.77       50.19     61.75 o 
   2  14   7      394.82      331.06     72.74 o 
   3  14   7       69.65      -17.03    117.33 o 
   4  14   7      387.67      261.78    100.58 o 
   5  14   7       15.79       16.35     93.66 o 
   6  14   7        4.61      206.47    108.53 o 
   7  14   7       75.27       52.43    116.63 o 
   8  14   7       95.04        0.02    123.04 o 
   9  14   7      122.35      147.57    132.39 o 
  -9  15   7       36.64       -7.46    115.36 o 
  -8  15   7      161.31       51.72    114.78 o 
  -7  15   7      200.56       84.85    111.08 o 
  -6  15   7        0.95      -25.98     99.66 o 
  -5  15   7       65.91      173.64     97.44 o 
  -4  15   7      142.71       84.57     93.78 o 
  -3  15   7       75.29      234.89     87.99 o 
  -2  15   7      158.57      180.59     88.18 o 
  -1  15   7      508.57      680.92    116.85 o 
   0  15   7       60.97       82.34     61.17 o 
   1  15   7      231.33      244.96     73.51 o 
   2  15   7        8.18       72.43     67.40 o 
   3  15   7      115.96      153.92     97.40 o 
   4  15   7      218.40      185.62    106.29 o 
   5  15   7        0.00      -96.18    197.87 o 
   6  15   7       62.52     -129.43    107.95 o 
   7  15   7        5.80      -93.93    122.64 o 
   8  15   7       41.68      -19.48    128.29 o 
  -8  16   7      139.47      161.41    129.86 o 
  -7  16   7       69.13      -22.10    117.08 o 
  -6  16   7       40.29      -42.28     98.58 o 
  -5  16   7       88.24       23.95     96.64 o 
  -4  16   7       18.90       54.18     92.65 o 
  -3  16   7        0.63      -79.42    102.20 o 
  -2  16   7      457.90      518.09    116.17 o 
  -1  16   7      130.88      264.03    170.07 o 
   0  16   7      527.94      563.34    133.27 o 
   1  16   7      199.32      110.07     70.73 o 
   2  16   7        5.48      -15.18     71.36 o 
   3  16   7      228.69      306.41    104.01 o 
   4  16   7        9.23      -50.87    102.15 o 
   5  16   7       35.77     -122.29    107.07 o 
   6  16   7        6.48      -98.04    123.40 o 
   7  16   7       86.03       84.05    137.02 o 
  -7  17   7        3.34      136.78    122.95 o 
  -6  17   7        1.46      280.88    118.65 o 
  -5  17   7        1.18     -133.92    136.54 o 
  -4  17   7       10.67      118.80    107.33 o 
  -3  17   7      112.59        1.59    165.98 o 
  -2  17   7      154.40      -99.75    137.36 o 
  -1  17   7      697.54     1018.17    282.08 o 
   0  17   7      128.15       18.21    103.48 o 
   1  17   7      102.52       34.51    107.46 o 
   2  17   7      272.07      482.47    113.74 o 
   3  17   7       96.39      145.76    107.51 o 
   4  17   7       38.46       12.28    114.72 o 
   5  17   7        7.10       -0.19    128.87 o 
   6  17   7        8.83        1.77    264.91 o 
  -5  18   7        1.87      -96.52    114.78 o 
  -4  18   7      190.80      272.10    133.08 o 
  -3  18   7       16.24     -101.12    111.54 o 
  -2  18   7      213.29      528.19    209.31 o 
  -1  18   7       10.51     -220.76    147.17 o 
   0  18   7        0.02      -12.54    265.73 o 
   1  18   7      130.63      227.39    129.44 o 
   2  18   7        1.26      -75.22    178.24 o 
   3  18   7       23.34       88.07    110.24 o 
   4  18   7       56.81       39.91    129.69 o 
   5  18   7      153.11      114.47    186.42 o 
  -3  19   7      105.50      -72.65    119.57 o 
  -2  19   7       46.79      119.37    166.80 o 
  -1  19   7       25.76      139.00    192.96 o 
   0  19   7       19.55      -71.18    123.14 o 
   1  19   7       21.13      -37.61    186.42 o 
   2  19   7       15.35      -26.16    207.68 o 
 -14   0   8        3.12        6.54    152.08 o 
 -13   0   8      197.40      349.95    160.26 o 
 -12   0   8      266.37      341.77    165.16 o 
 -11   0   8      143.64       81.76    124.28 o 
 -10   0   8      192.10        4.91    121.01 o 
  -9   0   8      585.56      734.23    152.08 o 
  -8   0   8     1850.97     2075.01    130.38 o 
  -7   0   8    12733.31    11895.42    350.73 o 
  -6   0   8     5956.82     5848.65    260.33 o 
  -5   0   8    11987.79    11368.08    328.78 o 
  -4   0   8      770.29      990.57     90.76 o 
  -3   0   8     3117.90     3132.08    160.60 o 
  -2   0   8     9681.68     9425.48    271.00 o 
  -1   0   8       23.49      -11.12     24.14 o 
   0   0   8       10.29      -33.45     30.54 o 
   1   0   8        6.54       62.06     34.91 o 
   2   0   8    10782.63    10541.56    372.58 o 
   3   0   8     7116.45     7026.08    264.54 o 
   4   0   8     9686.08     9036.64    265.96 o 
   5   0   8      823.70      950.90    113.13 o 
   6   0   8      507.01      661.58     57.18 o 
   7   0   8      115.56      162.10     46.09 o 
   8   0   8     9269.72     9259.59    347.30 o 
   9   0   8     2886.12     3021.64    161.87 o 
  10   0   8      960.71     1213.36    165.16 o 
  11   0   8      419.85      627.94    148.81 o 
  12   0   8      118.94      122.64    135.73 o 
  13   0   8        3.78     -213.40    142.27 o 
 -14   1   8       33.31      203.24    120.82 o 
 -13   1   8       35.39      101.51    136.54 o 
 -12   1   8       43.22        8.68     97.29 o 
 -11   1   8      192.74      181.51    135.73 o 
 -10   1   8      717.54      685.80    112.63 o 
  -9   1   8       83.72       88.00     58.61 o 
  -8   1   8       45.77       -9.16     41.59 o 
  -7   1   8       21.16       13.66     33.32 o 
  -6   1   8     4389.04     3953.53    134.03 o 
  -5   1   8     3303.43     3013.01     87.03 o 
  -4   1   8      360.82      425.12     31.29 o 
  -3   1   8     2067.79     2049.23     64.91 o 
  -2   1   8     2643.29     2309.39     71.30 o 
  -1   1   8      350.92      333.01     27.40 o 
   0   1   8     3194.54     3213.93     98.47 o 
   1   1   8      984.24     1055.95     52.19 o 
   2   1   8     1112.21     1377.99     63.02 o 
   3   1   8      202.98      163.56     31.90 o 
   4   1   8     3194.77     3028.36     78.57 o 
   5   1   8     5032.83     4784.13    121.49 o 
   6   1   8       29.89      -17.37     24.74 o 
   7   1   8      710.74      833.47     50.51 o 
   8   1   8      138.62      105.66     33.52 o 
   9   1   8      140.60       89.54     38.62 o 
  10   1   8       41.95       32.28     58.61 o 
  11   1   8      318.71      423.59     97.58 o 
  12   1   8      429.96      480.08    107.74 o 
  13   1   8       85.45      -37.61    148.81 o 
 -14   2   8       26.50      134.67    119.44 o 
 -13   2   8      137.85      -42.61    125.92 o 
 -12   2   8       69.52      174.51    106.21 o 
 -11   2   8      916.08      996.48    131.80 o 
 -10   2   8       17.86      -22.31     78.90 o 
  -9   2   8     1219.31     1247.21     95.70 o 
  -8   2   8       16.01       73.63     44.12 o 
  -7   2   8      386.68      383.64     42.94 o 
  -6   2   8      452.53      456.78     64.84 o 
  -5   2   8      184.32      250.69     30.36 o 
  -4   2   8      110.15       78.04     24.08 o 
  -3   2   8      145.43      128.97     23.65 o 
  -2   2   8     2889.96     2954.79     73.53 o 
  -1   2   8    17704.25    16979.78    361.63 o 
   0   2   8    12694.36    12972.00    280.85 o 
   1   2   8      919.16      804.82     59.48 o 
   2   2   8     4960.29     4672.33    132.70 o 
   3   2   8      393.75      413.37     40.05 o 
   4   2   8     1875.47     2012.32     67.30 o 
   5   2   8      503.24      531.42     35.12 o 
   6   2   8     1749.62     1799.98    113.11 o 
   7   2   8        2.13       41.90     19.68 o 
   8   2   8       58.39      106.08     35.09 o 
   9   2   8      942.19      908.77    107.39 o 
  10   2   8      142.31       72.89     75.57 o 
  11   2   8        3.58       -1.73     78.60 o 
  12   2   8       80.77      -88.30    132.46 o 
  13   2   8       53.82     -165.16    148.81 o 
 -14   3   8      269.73      265.16    268.18 o 
 -13   3   8      157.88      241.00    118.68 o 
 -12   3   8      322.91      278.14    113.04 o 
 -11   3   8      140.59      176.13     95.39 o 
 -10   3   8     1768.08     1925.27    156.68 o 
  -9   3   8       20.47        2.22     69.63 o 
  -8   3   8      216.43      284.09     50.38 o 
  -7   3   8      416.11      477.82     85.68 o 
  -6   3   8     1863.87     1726.83     83.56 o 
  -5   3   8      448.19      518.42     36.57 o 
  -4   3   8      372.17      415.69     32.57 o 
  -3   3   8      339.27      337.59     29.22 o 
  -2   3   8    10547.09    10023.16    204.20 o 
  -1   3   8     9533.88     8709.90    196.39 o 
   0   3   8     1260.32     1080.85     42.66 o 
   1   3   8     1270.76     1301.49     58.94 o 
   2   3   8       84.80      102.19     29.74 o 
   3   3   8     2244.19     2093.65    101.17 o 
   4   3   8     1076.97     1159.98     84.11 o 
   5   3   8      493.20      455.65     33.93 o 
   6   3   8      468.95      527.41     60.02 o 
   7   3   8     1711.23     1846.77     74.32 o 
   8   3   8        4.60      -49.45     49.30 o 
   9   3   8      119.65      119.87     97.25 o 
  10   3   8        1.47      -78.84     71.13 o 
  11   3   8      309.95      263.44    134.91 o 
  12   3   8      262.61      112.83    134.09 o 
  13   3   8       17.13     -198.68    132.46 o 
 -14   4   8       15.71       39.66    124.30 o 
 -13   4   8       27.23      -31.76    104.51 o 
 -12   4   8       29.34       -3.16    243.65 o 
 -11   4   8      198.98      396.54    108.11 o 
 -10   4   8      110.79      108.62     65.86 o 
  -9   4   8        9.66      -54.89     60.68 o 
  -8   4   8      290.13      274.77     71.52 o 
  -7   4   8       89.27       96.38     59.24 o 
  -6   4   8       54.01       78.72     32.54 o 
  -5   4   8        5.16       16.17     26.19 o 
  -4   4   8       58.48       71.89     27.68 o 
  -3   4   8     3628.71     3681.90     90.23 o 
  -2   4   8     4673.13     4473.96    114.49 o 
  -1   4   8       48.56        0.04     26.12 o 
   0   4   8       88.89      135.04     31.16 o 
   1   4   8     2899.03     2986.69     97.37 o 
   2   4   8       85.08      132.22     36.11 o 
   3   4   8      204.00      137.48     33.12 o 
   4   4   8     1164.02     1149.29     67.65 o 
   5   4   8      494.49      531.37     49.29 o 
   6   4   8       69.52       50.33     31.60 o 
   7   4   8       39.64       65.72     33.68 o 
   8   4   8     2277.93     1898.42    107.51 o 
   9   4   8      227.04      193.10     62.49 o 
  10   4   8        5.29       35.85     59.70 o 
  11   4   8       19.61      -42.97     77.71 o 
  12   4   8       78.23       -8.92     90.10 o 
  13   4   8        0.89     -176.61    150.44 o 
 -14   5   8      255.93      281.29    126.58 o 
 -13   5   8      215.15      262.46    120.82 o 
 -12   5   8       53.19      -41.73    147.99 o 
 -11   5   8       25.61       98.02     91.79 o 
 -10   5   8      162.92       20.71     68.07 o 
  -9   5   8      151.72      231.94     77.02 o 
  -8   5   8      235.24      166.45     69.68 o 
  -7   5   8       40.18       -7.06     37.95 o 
  -6   5   8      433.22      529.88     44.13 o 
  -5   5   8     1128.93     1062.21     52.21 o 
  -4   5   8      396.58      365.03     36.08 o 
  -3   5   8      829.72      854.85     48.36 o 
  -2   5   8     2770.72     2991.39     97.49 o 
  -1   5   8     1677.48     1364.22     74.59 o 
   0   5   8      479.51      504.16     46.17 o 
   1   5   8      307.92      343.30     39.00 o 
   2   5   8      148.55      166.33     36.25 o 
   3   5   8     7707.08     7535.65    201.68 o 
   4   5   8      409.67      450.11     55.21 o 
   5   5   8        0.80       -3.31     34.47 o 
   6   5   8       12.70       98.44     34.05 o 
   7   5   8      345.56      457.57     63.10 o 
   8   5   8       54.36       12.23     52.85 o 
   9   5   8       63.20       26.63     57.87 o 
  10   5   8       25.63       53.92     64.04 o 
  11   5   8        3.16       54.18     88.83 o 
  12   5   8        5.45      -57.74     85.60 o 
  13   5   8      118.10      -35.98    168.43 o 
 -14   6   8       47.75      -53.96    171.70 o 
 -13   6   8      240.48      435.19    136.21 o 
 -12   6   8       60.94        5.04     99.01 o 
 -11   6   8      918.67      974.92    209.31 o 
 -10   6   8      595.24      700.86     91.22 o 
  -9   6   8     1256.13     1124.30    117.88 o 
  -8   6   8       70.31       80.64     58.40 o 
  -7   6   8      624.55      608.72     72.53 o 
  -6   6   8      609.50      689.31     51.18 o 
  -5   6   8     3534.39     3664.20    122.39 o 
  -4   6   8      339.60      245.90     37.68 o 
  -3   6   8      232.15      274.31     38.06 o 
  -2   6   8     5246.81     5100.94    197.40 o 
  -1   6   8     6334.94     5774.47    276.52 o 
   0   6   8     7250.55     7568.67    201.51 o 
   1   6   8       96.72       93.91     31.34 o 
   2   6   8     8186.79     7471.13    201.54 o 
   3   6   8      767.38      686.64     64.10 o 
   4   6   8     3943.75     4047.59    127.08 o 
   5   6   8        8.04        1.81     31.17 o 
   6   6   8      899.34      985.76    112.73 o 
   7   6   8     1921.92     2085.77    113.99 o 
   8   6   8        8.48       62.25     56.27 o 
   9   6   8      604.66      525.06     79.28 o 
  10   6   8      286.75      183.85     86.94 o 
  11   6   8        2.84       -4.40     68.69 o 
  12   6   8      189.94      317.04    111.36 o 
  13   6   8      118.03      148.65    110.31 o 
 -13   7   8       14.31     -186.42    171.70 o 
 -12   7   8      391.85      580.52    196.23 o 
 -11   7   8       10.93       18.81     89.04 o 
 -10   7   8       36.53       92.21     87.86 o 
  -9   7   8      171.01       47.18     79.15 o 
  -8   7   8      840.44      657.42     99.61 o 
  -7   7   8       53.73       -8.86     68.62 o 
  -6   7   8      145.67       68.53     62.87 o 
  -5   7   8     2169.58     1888.49     77.87 o 
  -4   7   8      142.13       96.89     35.85 o 
  -3   7   8      232.78      264.66     40.06 o 
  -2   7   8     4440.57     4322.66    131.13 o 
  -1   7   8       51.58       31.68     32.14 o 
   0   7   8       34.89        6.17     31.29 o 
   1   7   8      242.40      223.56     40.36 o 
   2   7   8       24.57       15.53     31.68 o 
   3   7   8     1940.43     1879.15     99.23 o 
   4   7   8     1947.85     1840.54     81.87 o 
   5   7   8     3356.27     3366.84    124.39 o 
   6   7   8     1099.60     1156.26    106.80 o 
   7   7   8      133.34      163.07     59.10 o 
   8   7   8      102.89       46.58     61.69 o 
   9   7   8        7.96      -43.44     66.08 o 
  10   7   8       39.72      101.42     70.65 o 
  11   7   8        1.55      -36.11     72.54 o 
  12   7   8       11.38      -34.51    110.38 o 
 -13   8   8      141.63      106.29    170.07 o 
 -12   8   8       22.52       96.48    171.70 o 
 -11   8   8      149.21       75.71    100.28 o 
 -10   8   8        5.33     -115.91     77.28 o 
  -9   8   8      340.13      282.40     91.01 o 
  -8   8   8      137.08      122.43    117.74 o 
  -7   8   8      808.62      737.63    100.52 o 
  -6   8   8      744.09      794.34    110.38 o 
  -5   8   8     1542.76     1559.04     91.53 o 
  -4   8   8      668.49      690.30     65.21 o 
  -3   8   8       13.67       58.30     34.42 o 
  -2   8   8     2860.96     2990.87    207.37 o 
  -1   8   8      398.22      435.15     45.94 o 
   0   8   8       38.45       31.98     35.45 o 
   1   8   8      106.74       92.58     37.54 o 
   2   8   8       43.49       -5.58     32.34 o 
   3   8   8      796.64      713.11     56.20 o 
   4   8   8     1210.19     1253.51     72.00 o 
   5   8   8      345.35      303.92     61.48 o 
   6   8   8      414.68      365.62     89.18 o 
   7   8   8      372.70      313.43     92.95 o 
   8   8   8      780.47      924.22    163.88 o 
   9   8   8      969.43      994.87    100.88 o 
  10   8   8      224.85      402.16     91.71 o 
  11   8   8      148.66      133.38    103.51 o 
  12   8   8        3.51       44.85    215.04 o 
 -12   9   8       34.95      -91.57    170.07 o 
 -11   9   8       84.25       37.56    101.13 o 
 -10   9   8      251.98      406.35    112.14 o 
  -9   9   8       22.26      -41.94    120.19 o 
  -8   9   8      337.90      195.86     87.25 o 
  -7   9   8        1.29     -147.17     98.12 o 
  -6   9   8     4698.61     4349.69    219.62 o 
  -5   9   8      285.25      337.33     77.99 o 
  -4   9   8      162.89      176.87     40.12 o 
  -3   9   8      467.62      470.88     54.99 o 
  -2   9   8      431.59      367.36     55.25 o 
  -1   9   8      533.61      537.49     60.49 o 
   0   9   8       61.82       30.16     36.78 o 
   1   9   8      696.61      718.31     57.45 o 
   2   9   8      644.61      537.54     66.91 o 
   3   9   8     4589.81     4768.61    150.24 o 
   4   9   8      641.01      644.93     95.45 o 
   5   9   8      273.82      282.17     62.03 o 
   6   9   8       53.64      -52.53     67.18 o 
   7   9   8      983.28     1216.83    173.34 o 
   8   9   8      963.77      917.41    178.24 o 
   9   9   8        0.19       82.67     86.89 o 
  10   9   8        3.05       23.40     76.43 o 
  11   9   8        9.49       44.82     83.38 o 
  12   9   8       28.09       22.34    138.18 o 
 -12  10   8        0.46      -93.60    257.55 o 
 -11  10   8        1.16       53.28    115.69 o 
 -10  10   8      240.36      281.14    109.83 o 
  -9  10   8        6.71      -71.95     88.41 o 
  -8  10   8       20.97      -20.65     82.00 o 
  -7  10   8      691.70      583.42    232.21 o 
  -6  10   8      208.57      253.85     84.48 o 
  -5  10   8      147.30      113.72     71.10 o 
  -4  10   8       18.38      -21.67     50.94 o 
  -3  10   8      424.91      444.00     59.45 o 
  -2  10   8      312.74      374.66     57.40 o 
  -1  10   8       19.12      -25.97     42.74 o 
   0  10   8      237.84      262.28     56.77 o 
   1  10   8      406.24      535.60     68.20 o 
   2  10   8       12.55       39.37     42.51 o 
   3  10   8      612.56      770.80     63.56 o 
   4  10   8      157.72       94.30     77.22 o 
   5  10   8      102.92       75.69    118.56 o 
   6  10   8       25.16      124.74    155.35 o 
   7  10   8       50.87       39.09     78.70 o 
   8  10   8        0.30      136.14     93.08 o 
   9  10   8        0.51      146.30    101.58 o 
  10  10   8       66.94      160.24    109.08 o 
  11  10   8        9.48      -91.26     82.75 o 
 -12  11   8        7.32      -11.45    176.61 o 
 -11  11   8      103.16      100.27    122.46 o 
 -10  11   8      791.78      829.06    146.84 o 
  -9  11   8      103.46       38.61    100.02 o 
  -8  11   8      131.96      -31.89     91.35 o 
  -7  11   8      173.46      109.45    139.81 o 
  -6  11   8      295.18      208.79     85.67 o 
  -5  11   8      292.62      307.76     86.51 o 
  -4  11   8      608.93      666.75     73.85 o 
  -3  11   8       89.40      193.12     54.20 o 
  -2  11   8     2039.27     2159.07    107.15 o 
  -1  11   8     1214.91     1254.76     85.94 o 
   0  11   8      871.02      714.38     73.12 o 
   1  11   8      107.81       28.39     73.37 o 
   2  11   8      336.57      439.14     74.95 o 
   3  11   8       52.83       71.97     56.57 o 
   4  11   8      375.22      344.90     89.11 o 
   5  11   8      205.94      179.32    147.99 o 
   6  11   8      117.71      324.54     99.12 o 
   7  11   8       90.69      152.77     96.55 o 
   8  11   8        7.48       70.43    100.58 o 
   9  11   8       56.28       23.79    113.65 o 
  10  11   8       41.02      177.16    107.79 o 
  11  11   8       46.06       85.75     90.42 o 
 -11  12   8      114.20      182.57    134.07 o 
 -10  12   8        0.16     -146.05    108.43 o 
  -9  12   8      622.14      882.89    137.75 o 
  -8  12   8       48.35        3.36    144.72 o 
  -7  12   8       86.55      126.73     98.25 o 
  -6  12   8      610.99      675.31    113.36 o 
  -5  12   8       19.32       15.80     79.15 o 
  -4  12   8       55.63      157.20    107.93 o 
  -3  12   8      548.53      614.95     96.99 o 
  -2  12   8     1526.75     1701.60     99.33 o 
  -1  12   8      856.39     1095.96     85.59 o 
   0  12   8      107.32       88.03     56.63 o 
   1  12   8     2010.09     2001.17    186.46 o 
   2  12   8      126.34      183.61     63.53 o 
   3  12   8      294.58      281.42     77.44 o 
   4  12   8       54.33       45.65     83.40 o 
   5  12   8        4.35       34.93     98.93 o 
   6  12   8      261.46      364.70    297.62 o 
   7  12   8       63.36       29.54    162.71 o 
   8  12   8     1075.29     1376.70    165.42 o 
   9  12   8       33.12       85.27    108.90 o 
  10  12   8      102.11       42.44    112.38 o 
 -10  13   8       53.24      -52.02    119.01 o 
  -9  13   8        5.39       -5.65    161.07 o 
  -8  13   8        1.53       12.15    106.08 o 
  -7  13   8       18.12       -9.39     92.65 o 
  -6  13   8       25.06       11.10     91.91 o 
  -5  13   8      176.96      142.99     86.83 o 
  -4  13   8      254.38      259.95    116.10 o 
  -3  13   8      511.73      653.02     81.02 o 
  -2  13   8      104.64      167.18     83.56 o 
  -1  13   8       79.02      148.78     59.38 o 
   0  13   8      753.04      710.39     80.19 o 
   1  13   8        4.95      -17.81     57.76 o 
   2  13   8      300.10      320.50     70.39 o 
   3  13   8      237.43      259.48     76.68 o 
   4  13   8       47.18        6.07     80.13 o 
   5  13   8        9.94     -111.74     74.50 o 
   6  13   8       97.49       74.40     97.13 o 
   7  13   8       80.65       65.59    107.52 o 
   8  13   8       80.55       96.54    115.01 o 
   9  13   8       53.25      259.50    124.45 o 
  10  13   8        7.89       94.85    168.43 o 
 -10  14   8      117.82       39.25    196.23 o 
  -9  14   8        5.66      212.31    125.46 o 
  -8  14   8       42.58       15.71    113.55 o 
  -7  14   8      138.89      104.84    100.34 o 
  -6  14   8       61.36      173.58    106.35 o 
  -5  14   8      887.59     1081.11    130.38 o 
  -4  14   8       58.88      148.29     93.51 o 
  -3  14   8      699.43      754.55    111.89 o 
  -2  14   8       14.64      -39.81     82.12 o 
  -1  14   8        0.03      -45.89     60.20 o 
   0  14   8      257.90      253.03     68.67 o 
   1  14   8      306.67      352.79     75.34 o 
   2  14   8      930.24      964.09    106.60 o 
   3  14   8       32.58       30.30     68.55 o 
   4  14   8      184.71      265.26    102.39 o 
   5  14   8       14.67      -49.79     98.46 o 
   6  14   8       15.14      -75.74    103.89 o 
   7  14   8      203.55      268.88    121.00 o 
   8  14   8       11.95       20.44    118.18 o 
   9  14   8        1.08      163.53    163.53 o 
  -9  15   8       22.50      176.61    202.77 o 
  -8  15   8       93.66       15.19    117.02 o 
  -7  15   8       36.36      160.09    163.53 o 
  -6  15   8      465.28      455.74    125.47 o 
  -5  15   8       17.08      -28.41    114.47 o 
  -4  15   8      247.72      233.94    269.00 o 
  -3  15   8        1.11     -130.86     87.79 o 
  -2  15   8      138.19      176.70     91.66 o 
  -1  15   8      312.99      251.19    101.75 o 
   0  15   8        1.85      -10.29     57.81 o 
   1  15   8       22.35       89.73     67.36 o 
   2  15   8        7.45     -116.94     77.96 o 
   3  15   8      289.39      380.09     99.77 o 
   4  15   8       45.25      109.00    151.26 o 
   5  15   8       84.31      104.93    149.63 o 
   6  15   8      179.46      334.20    136.59 o 
   7  15   8       10.99        6.32    120.80 o 
   8  15   8        0.23      218.15    139.04 o 
  -7  16   8       10.64      -99.74    114.31 o 
  -6  16   8       23.13       55.63    110.72 o 
  -5  16   8      101.55      173.95    115.48 o 
  -4  16   8       73.14       39.91    105.91 o 
  -3  16   8       11.89      120.64    102.83 o 
  -2  16   8       24.51      161.89    163.53 o 
  -1  16   8        7.35      -42.93     95.39 o 
   0  16   8       78.72       87.82    101.13 o 
   1  16   8        0.11       -3.55     70.23 o 
   2  16   8      247.96      332.60     96.21 o 
   3  16   8       71.44       22.04    152.90 o 
   4  16   8       49.30      -44.54    107.24 o 
   5  16   8      102.35      207.85    126.62 o 
   6  16   8        1.81      -54.97    130.59 o 
   7  16   8        2.61      156.99    199.50 o 
  -6  17   8       24.62       83.95    113.68 o 
  -5  17   8      264.24      383.94    125.92 o 
  -4  17   8        1.68       40.37    110.41 o 
  -3  17   8        3.05     -157.12    104.75 o 
  -2  17   8        3.40       22.89    165.16 o 
  -1  17   8      319.33      438.23    121.95 o 
   0  17   8        1.92       60.61    110.93 o 
   1  17   8       24.81        8.62    114.70 o 
   2  17   8       37.64       45.96     97.39 o 
   3  17   8       56.95      -29.96    102.87 o 
   4  17   8       13.31       19.83    119.79 o 
   5  17   8       55.39       78.53    128.26 o 
  -4  18   8        0.08     -169.10    112.74 o 
  -3  18   8       44.84        0.16    146.36 o 
  -2  18   8        6.73       35.98    194.60 o 
  -1  18   8      137.48      147.17    184.78 o 
   0  18   8       36.41      -72.77    117.94 o 
   1  18   8       38.14       89.65    134.12 o 
   2  18   8       60.33     -104.66    183.15 o 
   3  18   8        3.03       41.91    134.91 o 
   4  18   8       40.66      289.44    173.34 o 
 -14   1   9       26.45       76.77    114.46 o 
 -13   1   9       23.59      -25.81    113.36 o 
 -12   1   9      571.44      585.33    164.34 o 
 -11   1   9       19.71       34.91     93.08 o 
 -10   1   9      867.84      881.49    125.89 o 
  -9   1   9      271.60      174.68     70.22 o 
  -8   1   9     1573.82     1566.78     83.58 o 
  -7   1   9       91.58      104.57     34.44 o 
  -6   1   9      953.08      991.17     56.44 o 
  -5   1   9       77.66       77.26     27.61 o 
  -4   1   9     1895.31     1828.70     65.47 o 
  -3   1   9      504.20      429.78     31.16 o 
  -2   1   9     3915.03     3505.40     85.44 o 
  -1   1   9      139.35      171.29     27.51 o 
   0   1   9      941.37      895.42     51.21 o 
   1   1   9     4773.48     4548.24    131.55 o 
   2   1   9      419.40      449.00     62.55 o 
   3   1   9      340.88      377.68     42.62 o 
   4   1   9      842.05      714.79     53.17 o 
   5   1   9     2818.39     2663.36     81.61 o 
   6   1   9      240.13      307.17     34.67 o 
   7   1   9       17.93        4.62     34.54 o 
   8   1   9      416.21      363.17     45.74 o 
   9   1   9       63.99      -49.58     33.05 o 
  10   1   9       33.22     -114.06     76.04 o 
  11   1   9       76.46      104.66    121.01 o 
  12   1   9       32.85      -13.08    135.73 o 
 -14   2   9      258.20      254.71    162.71 o 
 -13   2   9       70.05      222.40    120.13 o 
 -12   2   9      170.30      157.47    100.92 o 
 -11   2   9      273.79      228.94    104.07 o 
 -10   2   9       14.11      150.18     91.26 o 
  -9   2   9      422.53      353.69    109.74 o 
  -8   2   9      141.84      122.62     46.55 o 
  -7   2   9      162.26      124.19     41.71 o 
  -6   2   9       59.36       40.84     30.33 o 
  -5   2   9      210.31      236.36     36.94 o 
  -4   2   9      183.42      226.33     29.69 o 
  -3   2   9     8595.27     8179.55    173.13 o 
  -2   2   9     1371.68     1270.52     51.91 o 
  -1   2   9      531.35      551.20     34.77 o 
   0   2   9      813.39      868.38     40.77 o 
   1   2   9       33.96       30.04     27.40 o 
   2   2   9    10223.88     9675.38    248.40 o 
   3   2   9     1208.68     1141.20     60.46 o 
   4   2   9      386.19      297.57     40.69 o 
   5   2   9      170.71      119.78     42.72 o 
   6   2   9      604.77      608.87     47.44 o 
   7   2   9      219.07      137.66     47.88 o 
   8   2   9      298.01      168.54     68.34 o 
   9   2   9       10.58       17.96     58.47 o 
  10   2   9       17.99      -10.78    165.16 o 
  11   2   9       26.35       66.70     82.52 o 
  12   2   9      173.43       45.79    140.63 o 
  13   2   9       38.65       19.62    158.62 o 
 -14   3   9       34.97      225.61    132.21 o 
 -13   3   9        8.60       32.53    145.54 o 
 -12   3   9       36.84       45.77     98.21 o 
 -11   3   9        2.04      -62.26     88.95 o 
 -10   3   9        1.75       82.58     87.88 o 
  -9   3   9     1470.66     1450.37    106.19 o 
  -8   3   9      779.66      806.22     73.86 o 
  -7   3   9       76.45      134.29     40.79 o 
  -6   3   9       45.33       34.34     31.23 o 
  -5   3   9       77.90       77.76     40.83 o 
  -4   3   9        0.38       -2.11     25.52 o 
  -3   3   9      366.27      405.18     32.41 o 
  -2   3   9     3320.18     3059.87    166.93 o 
  -1   3   9      714.33      663.45     52.40 o 
   0   3   9       21.39        3.28     29.19 o 
   1   3   9      416.14      451.16     42.98 o 
   2   3   9      117.39      100.76     32.15 o 
   3   3   9      348.18      304.65     39.37 o 
   4   3   9      894.28      858.71     56.81 o 
   5   3   9      275.95      287.04     42.89 o 
   6   3   9      180.62      165.62     40.35 o 
   7   3   9     1133.26     1198.09     97.72 o 
   8   3   9     2771.41     2784.90    131.56 o 
   9   3   9       78.88      123.20     59.65 o 
  10   3   9       53.74      139.10     80.31 o 
  11   3   9       60.99        8.43     82.65 o 
  12   3   9        4.05        9.81    127.55 o 
  13   3   9        6.13     -140.63    160.26 o 
 -14   4   9        0.47      156.99    173.34 o 
 -13   4   9       13.65       88.15    118.95 o 
 -12   4   9      266.16      140.90    111.36 o 
 -11   4   9      600.25      724.73    120.80 o 
 -10   4   9      103.07      125.84     72.27 o 
  -9   4   9       22.88      -19.93     68.15 o 
  -8   4   9       63.94      -15.98     45.96 o 
  -7   4   9     6985.12     6980.55    199.77 o 
  -6   4   9      473.23      565.78     46.86 o 
  -5   4   9       47.24       90.31     32.48 o 
  -4   4   9     1323.25     1446.51     60.28 o 
  -3   4   9      196.82      211.67     40.95 o 
  -2   4   9      955.80      933.28     55.14 o 
  -1   4   9      429.91      416.34     42.57 o 
   0   4   9      955.70      866.00     53.42 o 
   1   4   9     1542.29     1399.62     66.14 o 
   2   4   9     1212.24     1066.77     97.24 o 
   3   4   9     3132.61     3106.45    106.23 o 
   4   4   9     2880.29     2718.56    100.01 o 
   5   4   9       41.83       56.86     36.02 o 
   6   4   9     2586.58     2651.96    121.58 o 
   7   4   9      939.81      866.58     57.18 o 
   8   4   9      126.90      118.35     56.28 o 
   9   4   9       67.10       45.12     68.76 o 
  10   4   9      404.51      408.41     77.37 o 
  11   4   9      538.63      598.40    110.42 o 
  12   4   9       73.66       40.17     92.48 o 
  13   4   9       59.36      201.14    179.88 o 
 -13   5   9       24.40      -62.72    227.30 o 
 -12   5   9      483.13      557.42    128.70 o 
 -11   5   9       34.00      -83.40     92.50 o 
 -10   5   9       14.40        6.53     69.11 o 
  -9   5   9        8.02       13.76     49.64 o 
  -8   5   9     2646.30     2307.10    153.18 o 
  -7   5   9      149.08      158.69     61.30 o 
  -6   5   9     3141.04     2972.43    108.10 o 
  -5   5   9       15.63      -24.05     31.24 o 
  -4   5   9      976.17      832.45     59.37 o 
  -3   5   9     4043.23     3803.95    105.75 o 
  -2   5   9      296.47      328.57     43.87 o 
  -1   5   9       16.48       40.66     31.59 o 
   0   5   9      220.09      217.67     37.78 o 
   1   5   9      401.30      444.69     44.45 o 
   2   5   9     3964.12     3529.00    139.76 o 
   3   5   9      176.53      155.35     36.91 o 
   4   5   9     1459.92     1456.19     72.98 o 
   5   5   9     3068.58     3044.19    157.49 o 
   6   5   9        5.39       18.61     31.42 o 
   7   5   9     1799.31     1943.92    216.90 o 
   8   5   9      546.21      312.94     69.20 o 
   9   5   9      972.83     1186.67     98.46 o 
  10   5   9      146.12      323.57     73.34 o 
  11   5   9      227.67      182.34     93.64 o 
  12   5   9        0.05      -35.00     95.89 o 
 -13   6   9       92.55      -39.25    188.06 o 
 -12   6   9        1.00     -210.95    140.63 o 
 -11   6   9      204.41       57.23    130.82 o 
 -10   6   9        0.64      -55.10     80.31 o 
  -9   6   9        4.64      -63.71     68.73 o 
  -8   6   9      213.30      137.10     74.41 o 
  -7   6   9       12.94       47.60     66.40 o 
  -6   6   9      220.50      167.50     43.02 o 
  -5   6   9       21.04       -6.08     35.61 o 
  -4   6   9      819.17      630.53     95.92 o 
  -3   6   9     3435.46     3260.46     98.14 o 
  -2   6   9      164.51      120.09     35.09 o 
  -1   6   9     1291.37     1390.77     69.63 o 
   0   6   9       22.67       -5.02     32.51 o 
   1   6   9      235.42      268.33     41.59 o 
   2   6   9      460.90      418.58     46.11 o 
   3   6   9     1659.29     1507.62     73.87 o 
   4   6   9       74.06       59.72     40.82 o 
   5   6   9        2.34       51.17     38.28 o 
   6   6   9       72.99      122.95     53.96 o 
   7   6   9      124.14       83.97     57.89 o 
   8   6   9       62.43       40.84     55.36 o 
   9   6   9       41.05       21.53     61.56 o 
  10   6   9       48.05       42.26     78.69 o 
  11   6   9       20.20      -20.22    160.26 o 
  12   6   9       45.07      -29.20     97.29 o 
 -13   7   9      143.32      -31.07    160.26 o 
 -12   7   9      765.54      744.04    201.14 o 
 -11   7   9        7.75       81.96    105.68 o 
 -10   7   9      323.05      323.29     99.90 o 
  -9   7   9        7.22       32.53     80.14 o 
  -8   7   9      806.98      944.41    213.40 o 
  -7   7   9       24.25       88.20     72.28 o 
  -6   7   9      103.78      114.37     48.77 o 
  -5   7   9        5.99       20.19     36.32 o 
  -4   7   9     4251.81     3998.11    197.08 o 
  -3   7   9     1893.31     1929.52     73.44 o 
  -2   7   9     4672.01     4296.67    134.36 o 
  -1   7   9      209.64      217.39     40.60 o 
   0   7   9       84.21      119.12     39.37 o 
   1   7   9     3201.76     3216.97    112.26 o 
   2   7   9      216.47      138.57     49.33 o 
   3   7   9     1206.04     1220.01     69.79 o 
   4   7   9      691.80      693.50     58.49 o 
   5   7   9      882.44      799.99     70.94 o 
   6   7   9      454.06      389.22     67.46 o 
   7   7   9     1768.57     1655.28    141.54 o 
   8   7   9        2.51       51.25     63.45 o 
   9   7   9        3.88       -2.58     61.44 o 
  10   7   9       14.95       62.35     73.02 o 
  11   7   9      200.01      163.33     86.48 o 
  12   7   9       46.13       19.76    107.24 o 
 -12   8   9      132.00       68.68    174.97 o 
 -11   8   9      206.88      251.29    116.92 o 
 -10   8   9       19.50        0.55     88.47 o 
  -9   8   9       36.41       23.35     82.87 o 
  -8   8   9       17.12       34.29    161.07 o 
  -7   8   9      143.09      148.05     80.95 o 
  -6   8   9     1190.99     1423.14    143.90 o 
  -5   8   9     1052.48     1136.22     66.64 o 
  -4   8   9      427.33      372.69     47.87 o 
  -3   8   9      870.18      812.45     58.53 o 
  -2   8   9      205.61      110.22     53.58 o 
  -1   8   9      731.80      782.67     58.93 o 
   0   8   9      246.89      236.43     44.51 o 
   1   8   9      300.41      315.49     45.40 o 
   2   8   9       17.69       17.55     37.77 o 
   3   8   9       99.58       71.59     41.65 o 
   4   8   9        0.41      -38.53     36.97 o 
   5   8   9      422.06      354.48     87.77 o 
   6   8   9      639.63      713.82    106.63 o 
   7   8   9       91.59       17.16    113.65 o 
   8   8   9        7.15       60.19     89.12 o 
   9   8   9       74.47       86.34     78.55 o 
  10   8   9      270.68      492.53     91.17 o 
  11   8   9      248.47      306.64    123.92 o 
  12   8   9       33.77      -54.56    106.86 o 
 -12   9   9       36.06      210.95    163.53 o 
 -11   9   9       19.24       71.34    110.20 o 
 -10   9   9       40.25       50.89    196.23 o 
  -9   9   9       59.33      -80.99     88.00 o 
  -8   9   9       21.73      149.64     85.67 o 
  -7   9   9        9.87       94.21     74.94 o 
  -6   9   9      304.71      520.92     91.66 o 
  -5   9   9       23.15      -36.37     61.93 o 
  -4   9   9      347.16      337.46     48.19 o 
  -3   9   9       35.42       68.55     39.74 o 
  -2   9   9        5.12        4.74     44.73 o 
  -1   9   9     1144.42     1088.78    114.62 o 
   0   9   9      739.06      767.58     61.71 o 
   1   9   9       69.71       55.92     41.10 o 
   2   9   9      413.47      428.46     54.84 o 
   3   9   9       67.67       58.04     43.29 o 
   4   9   9      173.44      156.19     58.81 o 
   5   9   9      314.21      458.17    100.67 o 
   6   9   9      160.66      291.48     90.32 o 
   7   9   9      215.31       87.40     78.40 o 
   8   9   9       21.01      -97.54     80.92 o 
   9   9   9       37.82      -76.73     83.83 o 
  10   9   9       72.52       62.12     80.82 o 
  11   9   9        0.54     -114.39     76.26 o 
 -12  10   9        0.15     -166.80    166.80 o 
 -11  10   9      103.11      205.69    123.58 o 
 -10  10   9      174.59       40.95     99.18 o 
  -9  10   9      233.68      219.59    100.28 o 
  -8  10   9       95.22       24.32    155.35 o 
  -7  10   9      508.38     1032.57    269.82 o 
  -6  10   9      426.94      197.71     80.91 o 
  -5  10   9       34.50        5.81     74.20 o 
  -4  10   9      193.12      223.65     67.93 o 
  -3  10   9      867.87      787.31     61.87 o 
  -2  10   9     3465.44     3506.15    143.23 o 
  -1  10   9      422.56      428.54     63.28 o 
   0  10   9      157.53       88.29     52.12 o 
   1  10   9      923.66      921.37     70.29 o 
   2  10   9     1912.59     2089.15    116.42 o 
   3  10   9      649.42      761.88     68.26 o 
   4  10   9       41.47       61.50     59.37 o 
   5  10   9      816.19      952.84    161.89 o 
   6  10   9      133.26        4.72     82.67 o 
   7  10   9      229.51      347.10    105.18 o 
   8  10   9       21.80      -43.65     88.68 o 
   9  10   9        5.49     -103.24     95.66 o 
  10  10   9       52.54      272.45    116.17 o 
  11  10   9       47.19       72.33     90.28 o 
 -11  11   9        3.22      137.14    124.45 o 
 -10  11   9        4.79     -134.47     96.92 o 
  -9  11   9        0.34      -99.01    116.10 o 
  -8  11   9      326.47      354.44    108.23 o 
  -7  11   9        1.39        9.65    190.51 o 
  -6  11   9      535.58      417.18     94.06 o 
  -5  11   9      778.14      657.47    101.75 o 
  -4  11   9        2.93       17.25     56.47 o 
  -3  11   9      354.67      391.50     55.58 o 
  -2  11   9     1560.11     1481.50    157.27 o 
  -1  11   9       46.40      118.77     59.98 o 
   0  11   9      201.08      116.11     57.75 o 
   1  11   9     4563.04     4464.24    176.22 o 
   2  11   9      563.50      524.78     76.67 o 
   3  11   9      598.81      711.76     84.89 o 
   4  11   9      380.04      434.70     76.98 o 
   5  11   9      462.31      532.27    151.26 o 
   6  11   9       21.48       34.34     83.83 o 
   7  11   9       21.67      122.64    102.60 o 
   8  11   9      428.71      366.13    146.36 o 
   9  11   9       40.59       -5.64    106.29 o 
  10  11   9       16.59       26.62    221.58 o 
 -10  12   9       27.98       88.59    126.89 o 
  -9  12   9        0.55      -19.77    113.68 o 
  -8  12   9       13.73       12.13    105.68 o 
  -7  12   9      340.92      302.09    110.12 o 
  -6  12   9      919.85      963.75    179.06 o 
  -5  12   9        2.79      -59.56     92.39 o 
  -4  12   9       94.67       78.81     73.45 o 
  -3  12   9       48.61       29.89     59.91 o 
  -2  12   9      401.86      489.70     70.33 o 
  -1  12   9      140.82      175.45     58.13 o 
   0  12   9        2.75       33.58     64.57 o 
   1  12   9       29.01       58.79     58.48 o 
   2  12   9      375.38      421.58     76.21 o 
   3  12   9        0.18      -12.42     61.32 o 
   4  12   9      114.57      251.43     91.10 o 
   5  12   9      219.99      488.83    212.58 o 
   6  12   9      208.51      330.49    114.04 o 
   7  12   9      169.50      152.64    148.81 o 
   8  12   9        1.92      -34.11    230.57 o 
   9  12   9        0.45      142.21    117.93 o 
  10  12   9        5.88     -106.29    155.35 o 
 -10  13   9       73.89      -29.43    201.14 o 
  -9  13   9       43.36     -163.90    109.27 o 
  -8  13   9      490.22      472.32    130.85 o 
  -7  13   9      212.47       66.90    103.84 o 
  -6  13   9      218.82      357.24    113.36 o 
  -5  13   9        0.47       43.58     95.45 o 
  -4  13   9       65.63      119.43     88.01 o 
  -3  13   9      512.99      612.70     86.07 o 
  -2  13   9      359.79      263.16     92.72 o 
  -1  13   9      210.52      236.50     63.46 o 
   0  13   9        0.22      -57.11     54.77 o 
   1  13   9      126.44       39.19     61.87 o 
   2  13   9      390.52      407.24     79.89 o 
   3  13   9      326.10      495.57     83.27 o 
   4  13   9       31.16      -35.20     81.21 o 
   5  13   9      156.58      142.38    105.68 o 
   6  13   9      175.95      227.48    110.84 o 
   7  13   9      215.59      177.73    192.96 o 
   8  13   9       14.26       17.68    119.57 o 
   9  13   9       20.55     -206.04    137.36 o 
  -9  14   9       99.00      150.57    135.95 o 
  -8  14   9        0.19       70.53    123.86 o 
  -7  14   9       41.37      -24.67    111.97 o 
  -6  14   9       14.97      155.95    106.08 o 
  -5  14   9      122.47      137.37    104.41 o 
  -4  14   9       23.91      -64.70     93.32 o 
  -3  14   9      130.34        6.26     92.82 o 
  -2  14   9       59.90      138.47     94.29 o 
  -1  14   9        1.26      -23.03     72.88 o 
   0  14   9       33.59      182.56     68.76 o 
   1  14   9      285.73      302.23     74.68 o 
   2  14   9      399.57      506.54     85.40 o 
   3  14   9      408.27      487.52     90.53 o 
   4  14   9       32.61      -17.34     95.38 o 
   5  14   9       34.22      113.04    112.73 o 
   6  14   9      365.57      359.84    124.11 o 
   7  14   9        2.04       22.50    123.47 o 
   8  14   9       38.82       57.46    126.42 o 
  -8  15   9        9.90       80.78    184.78 o 
  -7  15   9      101.76       68.59    190.51 o 
  -6  15   9       26.87     -120.69    113.49 o 
  -5  15   9       54.41      -62.93    119.37 o 
  -4  15   9      105.89      161.96    106.08 o 
  -3  15   9      189.66      324.09    107.95 o 
  -2  15   9       45.48      149.63     97.02 o 
  -1  15   9      194.16      266.85    105.70 o 
   0  15   9      135.40      171.38     74.07 o 
   1  15   9       10.75       76.41     68.85 o 
   2  15   9      161.59      280.46    125.07 o 
   3  15   9      223.54      232.21     99.39 o 
   4  15   9        8.97      -27.83    183.97 o 
   5  15   9       36.98       68.20    118.83 o 
   6  15   9       59.22       61.75    128.09 o 
   7  15   9      109.08       46.90    128.29 o 
  -6  16   9       64.76       29.08    117.36 o 
  -5  16   9        7.57      -97.29    102.89 o 
  -4  16   9       14.09      -13.21    100.58 o 
  -3  16   9      175.94      291.09    121.01 o 
  -2  16   9       71.74       67.05    163.53 o 
  -1  16   9      341.67      416.81    122.16 o 
   0  16   9       76.95       91.15    104.64 o 
   1  16   9       98.88       84.92     76.32 o 
   2  16   9      189.90      283.20     88.04 o 
   3  16   9       11.69       42.04    161.07 o 
   4  16   9      198.30      191.85    165.16 o 
   5  16   9       33.49      113.91    124.75 o 
   6  16   9       79.19       98.12    181.51 o 
  -5  17   9       10.29      -26.87    112.45 o 
  -4  17   9      341.32      305.19    154.53 o 
  -3  17   9      121.88       87.26    128.97 o 
  -2  17   9      211.43      348.31    196.23 o 
  -1  17   9      113.90      117.21    117.30 o 
   0  17   9      222.29      237.33    130.52 o 
   1  17   9       88.53      198.23    124.30 o 
   2  17   9       15.76       55.67    101.52 o 
   3  17   9        8.68      289.11    141.45 o 
   4  17   9       16.71        8.64    126.42 o 
  -2  18   9      164.48      117.74    194.60 o 
  -1  18   9       40.48       75.22    189.69 o 
   0  18   9       37.16      103.42    133.89 o 
   1  18   9       48.88      227.61    139.68 o 
   2  18   9       58.09      245.29    212.58 o 
 -13   0  10      313.06      269.82    181.51 o 
 -12   0  10      133.83      140.63    153.71 o 
 -11   0  10        9.72      189.69    143.90 o 
 -10   0  10      405.64      220.76    143.90 o 
  -9   0  10     4740.87     5731.60    389.19 o 
  -8   0  10       60.87       52.09     55.35 o 
  -7   0  10      123.45      139.97     60.67 o 
  -6   0  10      159.53      129.34     60.55 o 
  -5   0  10     1754.14     1613.58    110.52 o 
  -4   0  10     6573.44     6045.93    195.10 o 
  -3   0  10       10.61        3.82     37.13 o 
  -2   0  10       50.42       26.79     32.70 o 
  -1   0  10       44.67       62.96     32.33 o 
   0   0  10       68.67      116.16     61.32 o 
   1   0  10     2393.10     1983.97    116.14 o 
   2   0  10     1110.83      865.11     82.87 o 
   3   0  10     1188.63     1157.97    134.91 o 
   4   0  10     1623.85     1487.02    104.74 o 
   5   0  10        3.86      -30.20     69.50 o 
   6   0  10     2407.80     2740.58    244.01 o 
   7   0  10     1590.37     1424.74    113.84 o 
   8   0  10     1304.79     1424.49    118.83 o 
   9   0  10      270.63      294.35    116.10 o 
 -13   1  10        3.24        0.91    179.88 o 
 -12   1  10       57.09      196.39    107.74 o 
 -11   1  10      268.56      287.81    106.38 o 
 -10   1  10       65.55      149.75    145.54 o 
  -9   1  10       90.39       86.21    139.00 o 
  -8   1  10     2638.82     2680.31     99.13 o 
  -7   1  10      448.50      361.12     69.31 o 
  -6   1  10       27.50       18.82     31.26 o 
  -5   1  10      966.00     1105.51     51.20 o 
  -4   1  10       93.28      103.59     32.91 o 
  -3   1  10      690.40      840.34     42.06 o 
  -2   1  10      352.69      328.43     29.62 o 
  -1   1  10        0.61      -30.76     20.51 o 
   0   1  10      428.54      397.85     44.71 o 
   1   1  10      310.25      308.81     41.08 o 
   2   1  10     5656.11     5744.94    165.06 o 
   3   1  10        1.09        9.26     33.03 o 
   4   1  10      549.64      487.61     51.84 o 
   5   1  10     1830.47     2011.76     88.86 o 
   6   1  10      257.57      230.60     40.01 o 
   7   1  10      107.88       77.87     38.21 o 
   8   1  10        2.75      -18.04     39.10 o 
   9   1  10      374.12      508.32     88.28 o 
  10   1  10      160.23      139.00    116.10 o 
 -13   2  10      194.08      213.95    126.02 o 
 -12   2  10        1.58     -116.25    101.17 o 
 -11   2  10        4.56      -49.70    165.98 o 
 -10   2  10       16.65       -7.92     87.02 o 
  -9   2  10       31.55      -49.88     65.11 o 
  -8   2  10      320.23      403.38     53.79 o 
  -7   2  10      409.43      487.23     46.38 o 
  -6   2  10       35.09       39.71     33.01 o 
  -5   2  10      664.10      711.23     69.11 o 
  -4   2  10        6.10       36.33     26.85 o 
  -3   2  10     1058.69     1116.81     61.46 o 
  -2   2  10       27.08       18.88     22.31 o 
  -1   2  10      139.69      136.49     35.31 o 
   0   2  10     3422.69     3518.40    113.44 o 
   1   2  10      521.68      396.61     43.38 o 
   2   2  10      472.27      585.25     62.50 o 
   3   2  10      632.26      586.80     52.45 o 
   4   2  10       90.92      105.10     38.58 o 
   5   2  10      149.62       84.56     41.60 o 
   6   2  10       79.87      113.80     43.65 o 
   7   2  10      408.36      395.50     53.66 o 
   8   2  10        6.94       19.44     29.66 o 
   9   2  10       46.95       27.60     59.73 o 
  10   2  10      301.57      179.57     96.48 o 
  11   2  10      109.75       45.79    124.28 o 
 -13   3  10       23.20      -47.96    114.72 o 
 -12   3  10      373.33      487.74    126.94 o 
 -11   3  10      153.77      123.17     96.55 o 
 -10   3  10      251.40      262.63     99.78 o 
  -9   3  10       18.68       54.18     81.28 o 
  -8   3  10     1424.99     1469.28    115.18 o 
  -7   3  10     1295.49     1404.48     69.23 o 
  -6   3  10      175.16       91.13     53.43 o 
  -5   3  10      565.33      556.47     46.60 o 
  -4   3  10     4993.57     4468.41    121.88 o 
  -3   3  10     1691.56     1680.54     69.61 o 
  -2   3  10      320.75      297.30     42.65 o 
  -1   3  10      185.71      216.99     39.29 o 
   0   3  10     1005.16      953.09     58.44 o 
   1   3  10     3106.24     3049.05    106.11 o 
   2   3  10        2.52       40.20     33.33 o 
   3   3  10       51.85       19.18     34.34 o 
   4   3  10      153.30      117.08     40.31 o 
   5   3  10     1847.10     1902.47    160.07 o 
   6   3  10      343.69      398.34     52.28 o 
   7   3  10        0.96      -42.47     35.61 o 
   8   3  10      154.50      159.83     60.36 o 
   9   3  10      839.37     1033.96     97.63 o 
  10   3  10       97.91       -8.11    111.20 o 
  11   3  10      134.88       -6.69     91.33 o 
  12   3  10        5.17      -83.40    137.36 o 
 -13   4  10        8.56      -52.33    179.88 o 
 -12   4  10      106.87       26.16    161.89 o 
 -11   4  10       18.09      101.39    142.27 o 
 -10   4  10      153.65      -36.13    122.64 o 
  -9   4  10      120.32      118.09     85.47 o 
  -8   4  10        1.66       70.24     54.89 o 
  -7   4  10       41.33       -1.51     58.94 o 
  -6   4  10       62.94       40.51     42.97 o 
  -5   4  10     1185.71     1261.26     61.99 o 
  -4   4  10       52.38       62.05     33.31 o 
  -3   4  10      464.57      421.93     41.45 o 
  -2   4  10      926.42      938.09     50.30 o 
  -1   4  10        9.86       15.97     32.03 o 
   0   4  10      715.33      688.63     57.12 o 
   1   4  10       76.45       84.32     39.89 o 
   2   4  10      614.48      558.56     51.85 o 
   3   4  10      628.81      560.75     59.01 o 
   4   4  10      154.80      109.01     44.30 o 
   5   4  10      563.37      591.70     57.06 o 
   6   4  10      215.54      180.29     45.44 o 
   7   4  10      153.68       38.40     42.49 o 
   8   4  10       42.76      150.57     61.91 o 
   9   4  10       57.23       79.07     63.35 o 
  10   4  10       17.81      -88.14     62.30 o 
  11   4  10        1.78      -56.43     87.86 o 
  12   4  10       69.41      136.60    195.41 o 
 -13   5  10       24.54      163.53    181.51 o 
 -12   5  10       60.34      -67.05    163.53 o 
 -11   5  10      173.48       52.33    148.81 o 
 -10   5  10      105.66       40.29     88.45 o 
  -9   5  10        4.64       98.89     80.78 o 
  -8   5  10      110.86      149.28     80.55 o 
  -7   5  10        2.45        1.57     49.79 o 
  -6   5  10      323.79      314.09     48.52 o 
  -5   5  10        9.73        5.14     34.79 o 
  -4   5  10     1029.32     1137.54     58.90 o 
  -3   5  10     2459.41     2333.47     81.49 o 
  -2   5  10       88.36       99.53     37.99 o 
  -1   5  10      147.78      163.85     37.76 o 
   0   5  10      965.42     1009.72     71.28 o 
   1   5  10     3782.00     3800.17    123.57 o 
   2   5  10      688.19      655.16     55.11 o 
   3   5  10      638.72      743.37     58.05 o 
   4   5  10      628.56      639.40     57.83 o 
   5   5  10      273.71      320.13     48.49 o 
   6   5  10      550.03      519.39     70.75 o 
   7   5  10        1.57      -60.90     72.77 o 
   8   5  10        5.12      -10.83     55.66 o 
   9   5  10       31.03      -15.74     70.78 o 
  10   5  10        0.59      -80.83     65.70 o 
  11   5  10      151.37      149.85     99.90 o 
  12   5  10        4.45        8.91    131.64 o 
 -12   6  10        3.23     -192.96    152.08 o 
 -11   6  10       10.02      -47.42    142.27 o 
 -10   6  10       33.34      -64.36     82.67 o 
  -9   6  10      370.36      326.55    116.10 o 
  -8   6  10       40.20      -41.12    133.27 o 
  -7   6  10       65.07       18.00     66.75 o 
  -6   6  10       38.72       98.08     42.55 o 
  -5   6  10     1406.29     1236.41     69.25 o 
  -4   6  10       30.98       16.13     34.71 o 
  -3   6  10     2472.75     2357.53     82.73 o 
  -2   6  10       36.32       -0.07     36.74 o 
  -1   6  10     1675.85     1429.21     71.39 o 
   0   6  10     3435.27     3636.03    120.93 o 
   1   6  10      593.43      520.15     50.41 o 
   2   6  10      220.58      189.81     44.07 o 
   3   6  10      856.77      800.47     89.46 o 
   4   6  10     2753.09     2987.63    112.20 o 
   5   6  10      111.16       79.28     57.36 o 
   6   6  10        2.24       -7.11     42.92 o 
   7   6  10      284.88      173.75     83.40 o 
   8   6  10      127.24       41.49     80.21 o 
   9   6  10       18.95       19.46     65.82 o 
  10   6  10       22.71      116.37    106.83 o 
  11   6  10        0.84     -144.72     96.48 o 
  12   6  10        0.37       46.69    108.03 o 
 -12   7  10       55.91      114.47    176.61 o 
 -11   7  10        0.65       70.50    161.89 o 
 -10   7  10       33.72      -43.33     93.66 o 
  -9   7  10      107.27       34.53     86.63 o 
  -8   7  10        5.36       79.87     78.58 o 
  -7   7  10       42.38      135.73     81.02 o 
  -6   7  10       40.81       73.40     53.14 o 
  -5   7  10      189.21      238.78     46.39 o 
  -4   7  10     2915.96     2505.69     97.98 o 
  -3   7  10      343.83      313.47     52.54 o 
  -2   7  10      301.33      270.13     46.11 o 
  -1   7  10       41.44       64.34     39.42 o 
   0   7  10      590.47      699.70    104.56 o 
   1   7  10     1309.46     1310.64     74.62 o 
   2   7  10       59.47      122.37     42.49 o 
   3   7  10      300.22      282.48     47.85 o 
   4   7  10      473.83      528.89     72.27 o 
   5   7  10      290.25      349.74     54.45 o 
   6   7  10      662.50      506.12    151.28 o 
   7   7  10      175.26      152.43    101.39 o 
   8   7  10        7.74      147.34    112.83 o 
   9   7  10       10.80       18.43     83.83 o 
  10   7  10       93.65       62.44     77.69 o 
  11   7  10      264.59      154.75     87.62 o 
 -12   8  10        3.27      307.43    184.78 o 
 -11   8  10       30.92      190.12    139.00 o 
 -10   8  10       87.28       33.96    101.26 o 
  -9   8  10      645.10      791.16    118.42 o 
  -8   8  10      324.30      517.92    118.56 o 
  -7   8  10      111.91       28.53     71.51 o 
  -6   8  10      437.66      432.36     88.78 o 
  -5   8  10     1032.99      950.59     65.05 o 
  -4   8  10      406.22      407.68     52.91 o 
  -3   8  10      101.10       66.43     42.21 o 
  -2   8  10      744.84      745.00     60.72 o 
  -1   8  10       38.64       31.08     42.00 o 
   0   8  10        9.81       40.17     41.46 o 
   1   8  10      246.23      296.95     50.48 o 
   2   8  10      128.24      105.04     44.51 o 
   3   8  10        0.39       -4.05     56.88 o 
   4   8  10      166.89      244.04     50.95 o 
   5   8  10        0.62      -36.26     54.39 o 
   6   8  10     1137.28     1347.19    131.64 o 
   7   8  10      631.80      566.79    106.03 o 
   8   8  10      192.51      279.92     99.61 o 
   9   8  10      252.01      214.00     99.98 o 
  10   8  10        1.92       43.50     99.90 o 
  11   8  10       70.09      126.07     85.12 o 
 -11   9  10       14.45     -140.63    158.62 o 
 -10   9  10       17.21     -126.95    168.43 o 
  -9   9  10       56.18     -113.14     93.58 o 
  -8   9  10      869.14      961.31    126.80 o 
  -7   9  10        4.74       10.57     77.53 o 
  -6   9  10      243.86      285.38     86.61 o 
  -5   9  10     1199.64     1218.51    166.80 o 
  -4   9  10      228.69      254.74     53.00 o 
  -3   9  10     1541.10     1472.71    120.85 o 
  -2   9  10        8.40       55.54     49.49 o 
  -1   9  10     1116.03     1058.46     71.31 o 
   0   9  10      136.03      169.64     48.06 o 
   1   9  10     1977.35     2035.96     95.17 o 
   2   9  10     1010.60      909.71     70.44 o 
   3   9  10       32.81       19.65     32.57 o 
   4   9  10       55.11       47.27     57.41 o 
   5   9  10     2212.29     2521.84    269.00 o 
   6   9  10        1.84       17.18     79.15 o 
   7   9  10      584.65      493.60    164.34 o 
   8   9  10        1.69      -62.53     81.22 o 
   9   9  10      101.50       82.40    103.10 o 
  10   9  10       45.19      -33.70    102.89 o 
 -11  10  10       64.63      172.86    118.26 o 
 -10  10  10        2.62       51.67    153.71 o 
  -9  10  10       97.48      197.10    174.16 o 
  -8  10  10      133.12      211.58    102.10 o 
  -7  10  10       14.55      -12.87     79.61 o 
  -6  10  10      504.64      464.49    147.99 o 
  -5  10  10       58.90      110.57     81.94 o 
  -4  10  10        3.13       50.76     57.30 o 
  -3  10  10       68.96      119.64     48.62 o 
  -2  10  10      291.98      309.10     61.66 o 
  -1  10  10      549.71      699.03     74.25 o 
   0  10  10      244.18      276.96     54.01 o 
   1  10  10     2232.69     2214.73    101.92 o 
   2  10  10     1268.75     1252.22     81.20 o 
   3  10  10       14.92       23.38     59.09 o 
   4  10  10      995.45      924.99     92.16 o 
   5  10  10        5.35      -74.79     74.25 o 
   6  10  10       60.93       29.70    129.19 o 
   7  10  10        0.96       43.99     89.56 o 
   8  10  10      157.59      246.97    161.07 o 
   9  10  10        4.57      154.56    107.89 o 
  10  10  10        2.88     -105.76     97.55 o 
 -10  11  10       24.15      106.39    117.84 o 
  -9  11  10       75.71      119.76    107.85 o 
  -8  11  10      115.78      -26.13     95.55 o 
  -7  11  10      216.58      368.01    108.50 o 
  -6  11  10       70.39      400.63    100.92 o 
  -5  11  10       94.45      135.60     81.94 o 
  -4  11  10      356.90      413.65    123.32 o 
  -3  11  10       19.27       91.59     47.80 o 
  -2  11  10      283.17      253.49     63.20 o 
  -1  11  10     1049.70     1113.75     89.01 o 
   0  11  10      253.82      280.46     87.30 o 
   1  11  10      636.82      710.79     79.36 o 
   2  11  10       33.65       70.10     39.31 o 
   3  11  10       55.00      -26.88     58.42 o 
   4  11  10       25.89       50.75     65.75 o 
   5  11  10      194.71      223.46     92.30 o 
   6  11  10        4.23       92.93     87.02 o 
   7  11  10       40.41       64.00    100.42 o 
   8  11  10        2.07      -11.23     96.42 o 
   9  11  10      209.93      214.22    120.26 o 
 -10  12  10        3.38      132.46    210.95 o 
  -9  12  10      287.34      293.28    124.13 o 
  -8  12  10       42.17       98.99    103.73 o 
  -7  12  10        0.93      -73.01     96.23 o 
  -6  12  10       10.59      -72.31     87.61 o 
  -5  12  10      702.85      849.03    120.51 o 
  -4  12  10       66.17       89.30     85.54 o 
  -3  12  10      303.40      262.09     69.70 o 
  -2  12  10      178.46      264.01     65.77 o 
  -1  12  10        8.10       12.34     57.12 o 
   0  12  10      563.04      734.35     84.03 o 
   1  12  10       93.76       84.97     74.76 o 
   2  12  10      381.74      523.31     82.48 o 
   3  12  10       82.13      140.61     71.61 o 
   4  12  10      108.02      134.75     91.91 o 
   5  12  10      375.19      268.41    104.51 o 
   6  12  10      250.37       67.37    103.84 o 
   7  12  10       16.65      -68.38    161.89 o 
   8  12  10      151.58       15.62    112.38 o 
   9  12  10        7.75       44.15    160.26 o 
  -9  13  10        8.50     -166.76    111.17 o 
  -8  13  10       11.85      -54.94    139.81 o 
  -7  13  10       19.21     -107.24    100.00 o 
  -6  13  10       76.77      102.28     94.64 o 
  -5  13  10        9.72      -27.25     87.77 o 
  -4  13  10      163.71      305.18    102.90 o 
  -3  13  10      423.67      569.70    126.66 o 
  -2  13  10       48.54       32.74     83.67 o 
  -1  13  10      901.33      821.82    127.41 o 
   0  13  10       60.35      104.81     64.14 o 
   1  13  10        7.33       23.34     63.37 o 
   2  13  10       36.73       53.87     66.57 o 
   3  13  10        0.30       46.06     70.64 o 
   4  13  10      471.50      286.48    107.66 o 
   5  13  10        0.49       10.61     97.71 o 
   6  13  10      173.82      141.98    117.11 o 
   7  13  10      101.16      140.43    118.01 o 
   8  13  10       17.66      -69.36    112.38 o 
  -8  14  10       20.20       23.68    129.91 o 
  -7  14  10      203.39       98.72    120.33 o 
  -6  14  10       21.26      -37.86    111.29 o 
  -5  14  10        0.15       -5.42    100.58 o 
  -4  14  10      226.39      529.08    273.09 o 
  -3  14  10       15.22      -28.99     92.16 o 
  -2  14  10      152.53      -52.76     86.84 o 
  -1  14  10      281.64      319.29    188.87 o 
   0  14  10      226.97      236.28     74.39 o 
   1  14  10      183.56       92.41     85.75 o 
   2  14  10      220.60      147.28     99.85 o 
   3  14  10        4.50      132.14     79.62 o 
   4  14  10      160.44      -33.85    102.84 o 
   5  14  10       22.02     -226.84    178.24 o 
   6  14  10        0.73      100.99    121.77 o 
   7  14  10       23.55      -86.78    116.00 o 
  -6  15  10        9.23       46.24    122.16 o 
  -5  15  10      193.92      256.93    114.52 o 
  -4  15  10      111.78       -6.13    226.48 o 
  -3  15  10      187.93      254.00    117.36 o 
  -2  15  10        8.03       91.07    101.05 o 
  -1  15  10       46.33      116.92     97.13 o 
   0  15  10       96.95       65.14     74.60 o 
   1  15  10      152.17      121.52    119.22 o 
   2  15  10       23.85      -21.27     74.59 o 
   3  15  10      213.75       62.22    104.97 o 
   4  15  10      192.03      158.78    158.62 o 
   5  15  10      105.72      320.87    133.59 o 
   6  15  10       50.51      152.08    173.34 o 
  -5  16  10        9.12       68.70    117.33 o 
  -4  16  10        1.87     -168.22    112.14 o 
  -3  16  10        0.31     -110.52    120.19 o 
  -2  16  10       66.22      165.16    179.88 o 
  -1  16  10       96.03      146.29    110.99 o 
   0  16  10       11.90       50.20    113.54 o 
   1  16  10       62.48      244.08     87.04 o 
   2  16  10       95.92      165.39    104.01 o 
   3  16  10       51.51       65.97    109.79 o 
   4  16  10       29.86      -19.72    148.81 o 
  -3  17  10      150.31       17.99    166.80 o 
  -2  17  10       15.27     -109.56    176.61 o 
  -1  17  10        4.23      -16.67    121.07 o 
   0  17  10        1.91        3.74    123.47 o 
   1  17  10      310.73      285.48    139.90 o 
   2  17  10       15.19      -49.09    104.48 o 
 -13   1  11        9.56       72.24    128.92 o 
 -12   1  11        4.18      144.49    115.35 o 
 -11   1  11       86.18       46.28     96.94 o 
 -10   1  11      106.00      149.00    126.73 o 
  -9   1  11       16.26      146.24    152.90 o 
  -8   1  11       19.19       37.97     48.39 o 
  -7   1  11      248.19      215.27     39.70 o 
  -6   1  11     1724.47     1648.11     66.86 o 
  -5   1  11        9.12       13.32     22.70 o 
  -4   1  11      483.36      629.18     47.43 o 
  -3   1  11       11.09       22.40     31.95 o 
  -2   1  11     2312.02     2201.72     76.83 o 
  -1   1  11     2583.00     2676.82     85.51 o 
   0   1  11     2027.06     1812.15    149.88 o 
   1   1  11      407.06      408.27     48.36 o 
   2   1  11      416.36      345.91     79.79 o 
   3   1  11     2620.80     2592.05    102.79 o 
   4   1  11       16.10       35.83     41.83 o 
   5   1  11      110.28       24.84     50.75 o 
   6   1  11      211.27      164.71     49.83 o 
   7   1  11      121.36      160.79     52.14 o 
   8   1  11       11.81       35.62     49.71 o 
   9   1  11      469.22      567.94    170.88 o 
  10   1  11       10.61     -106.29    104.66 o 
 -13   2  11      265.79      593.60    214.22 o 
 -12   2  11       35.75      -12.26    261.64 o 
 -11   2  11      238.37      240.85    108.96 o 
 -10   2  11       35.31       31.07    116.10 o 
  -9   2  11      211.28      275.92     71.26 o 
  -8   2  11        0.64       -9.94     56.00 o 
  -7   2  11      136.59      168.00     45.64 o 
  -6   2  11       39.70       47.00     39.19 o 
  -5   2  11     3079.51     2988.52    113.09 o 
  -4   2  11      938.03      902.49     66.08 o 
  -3   2  11       65.30       56.44     24.48 o 
  -2   2  11       84.08       18.44     31.18 o 
  -1   2  11     3933.74     3582.33    120.17 o 
   0   2  11     7093.64     6933.99    193.76 o 
   1   2  11     1075.13      954.18     62.77 o 
   2   2  11      509.99      542.76     65.38 o 
   3   2  11      210.98      272.14     47.38 o 
   4   2  11      646.31      633.76     58.73 o 
   5   2  11       60.73       30.76     41.38 o 
   6   2  11      199.95      215.44     50.12 o 
   7   2  11       74.21       72.13     48.98 o 
   8   2  11      132.02      122.84     86.68 o 
   9   2  11       89.35      114.54    111.20 o 
  10   2  11      175.25      214.22    122.64 o 
 -13   3  11        7.44      163.53    170.07 o 
 -12   3  11       34.66      124.28    153.71 o 
 -11   3  11       36.19      210.95    161.89 o 
 -10   3  11       29.84      166.80    132.46 o 
  -9   3  11       23.45       14.74     79.68 o 
  -8   3  11      146.12      240.61     64.22 o 
  -7   3  11       18.92       52.17     42.84 o 
  -6   3  11      154.03      138.10     42.64 o 
  -5   3  11      965.32     1019.42     59.54 o 
  -4   3  11      277.71      265.28     40.86 o 
  -3   3  11      161.47      251.18     41.14 o 
  -2   3  11       25.85        8.79     33.30 o 
  -1   3  11     1582.73     1657.73    118.49 o 
   0   3  11     1124.84      951.25     62.45 o 
   1   3  11      135.00      213.50     44.14 o 
   2   3  11       74.09      102.36     39.04 o 
   3   3  11        8.05        7.62     38.80 o 
   4   3  11       14.46        4.04     38.23 o 
   5   3  11      756.37      748.27     63.55 o 
   6   3  11      525.22      538.49     64.20 o 
   7   3  11      157.93       85.08     47.37 o 
   8   3  11        9.94      -45.59     55.56 o 
   9   3  11        2.80       17.77     59.81 o 
  10   3  11       15.89       44.15    119.37 o 
  11   3  11      135.92       65.41    135.73 o 
 -12   4  11       81.53       91.57    178.24 o 
 -11   4  11       34.56       75.22    130.82 o 
 -10   4  11       90.16      174.97    135.73 o 
  -9   4  11     1437.80     1630.57    145.11 o 
  -8   4  11       91.41      174.26     61.56 o 
  -7   4  11      124.58      131.71     69.20 o 
  -6   4  11     1735.48     1907.94     80.29 o 
  -5   4  11     1385.98     1342.77     67.51 o 
  -4   4  11     1609.03     1581.26     82.58 o 
  -3   4  11       35.30       60.31     33.09 o 
  -2   4  11     1349.62     1379.89     63.70 o 
  -1   4  11      259.06      254.52     56.24 o 
   0   4  11      228.79      231.54     44.17 o 
   1   4  11     2137.15     2065.91     89.36 o 
   2   4  11      854.99      895.21     63.95 o 
   3   4  11      871.20      725.74     64.20 o 
   4   4  11     5612.37     5899.04    177.53 o 
   5   4  11       31.00       -5.93     42.03 o 
   6   4  11      111.76      124.80     46.99 o 
   7   4  11       14.05       78.29     58.51 o 
   8   4  11      703.60      909.92    117.26 o 
   9   4  11      325.39      428.16     78.16 o 
  10   4  11      328.81      283.25     87.58 o 
  11   4  11      192.78      356.66    169.25 o 
 -12   5  11       13.95       27.80    170.07 o 
 -11   5  11      221.82      171.70    163.53 o 
 -10   5  11      654.27      442.17    110.99 o 
  -9   5  11       13.62       33.58    234.66 o 
  -8   5  11        0.83        5.83     79.56 o 
  -7   5  11       61.30       63.14     54.39 o 
  -6   5  11     1103.83     1079.38     70.93 o 
  -5   5  11      728.82      838.00     57.28 o 
  -4   5  11      143.56       62.94     37.39 o 
  -3   5  11      306.36      398.13     54.05 o 
  -2   5  11      324.63      295.11     40.16 o 
  -1   5  11      213.17      236.12     46.10 o 
   0   5  11      745.23      692.39     80.96 o 
   1   5  11      184.44      149.72     41.73 o 
   2   5  11        7.47        0.36     46.26 o 
   3   5  11       88.04       87.39     43.17 o 
   4   5  11      236.99      219.95     49.75 o 
   5   5  11     1075.04     1100.40     94.21 o 
   6   5  11      231.11      170.94     47.61 o 
   7   5  11      440.51      358.65     91.15 o 
   8   5  11      159.04      196.85    166.80 o 
   9   5  11        0.45      -37.18     81.37 o 
  10   5  11       12.93       58.60     74.48 o 
  11   5  11        5.00      -25.07    106.29 o 
 -12   6  11        0.38       21.26    174.97 o 
 -11   6  11       35.87       49.06    145.54 o 
 -10   6  11       94.78       46.40     96.94 o 
  -9   6  11       27.47       71.98     89.64 o 
  -8   6  11      347.73      413.90     99.98 o 
  -7   6  11       24.14       11.57     76.84 o 
  -6   6  11      161.94      140.44     47.94 o 
  -5   6  11      184.28      159.24     42.86 o 
  -4   6  11      298.68      272.05     43.60 o 
  -3   6  11        0.79      -18.34     35.51 o 
  -2   6  11      149.88      243.28     48.49 o 
  -1   6  11       89.58       99.47     57.12 o 
   0   6  11      640.90      672.90     66.32 o 
   1   6  11       22.92       13.51     38.93 o 
   2   6  11      267.36      344.38     50.05 o 
   3   6  11      124.39      118.15     43.89 o 
   4   6  11      123.46       83.23     44.66 o 
   5   6  11       15.55      -56.98     42.77 o 
   6   6  11       30.39        2.68     56.74 o 
   7   6  11       71.83      -29.31    100.57 o 
   8   6  11        8.90      -65.13     83.35 o 
   9   6  11       48.70     -120.97     83.40 o 
  10   6  11        3.19       86.44     99.12 o 
  11   6  11       19.89      -13.12    104.75 o 
 -12   7  11       54.08      153.71    166.80 o 
 -11   7  11       75.87      188.06    170.07 o 
 -10   7  11      469.07      968.50    212.58 o 
  -9   7  11      115.37      103.15     89.18 o 
  -8   7  11      163.24      316.00     94.66 o 
  -7   7  11      276.10      186.89     82.42 o 
  -6   7  11      307.04      338.00     65.13 o 
  -5   7  11      248.38      297.56     52.70 o 
  -4   7  11      367.79      428.40     49.71 o 
  -3   7  11      246.59      318.00     46.08 o 
  -2   7  11       73.52       81.41     44.31 o 
  -1   7  11     3000.79     3025.19    113.30 o 
   0   7  11       17.58       18.93     42.48 o 
   1   7  11     1830.40     1640.61     84.79 o 
   2   7  11       17.62       67.18     44.79 o 
   3   7  11        8.88       -5.58     43.72 o 
   4   7  11      375.04      304.34     53.50 o 
   5   7  11      103.41       52.20     54.78 o 
   6   7  11        3.63       43.51     72.31 o 
   7   7  11      471.79      591.13    110.93 o 
   8   7  11      130.64      107.06     89.17 o 
   9   7  11      179.90      293.28    104.05 o 
  10   7  11       32.93      167.12    130.00 o 
 -11   8  11      138.65      167.97    117.81 o 
 -10   8  11        1.09     -108.02     96.23 o 
  -9   8  11      319.27      383.84    224.85 o 
  -8   8  11        2.35      -48.36     82.42 o 
  -7   8  11      210.13      183.11     87.67 o 
  -6   8  11      140.41       82.89     76.29 o 
  -5   8  11      888.12      833.35     68.08 o 
  -4   8  11      963.62      823.46     65.34 o 
  -3   8  11        2.44       13.06     38.89 o 
  -2   8  11     1460.58     1649.85     86.50 o 
  -1   8  11      342.90      321.47     65.38 o 
   0   8  11       41.44       69.48     42.94 o 
   1   8  11      204.41      249.40     55.23 o 
   2   8  11      256.07      176.46     52.42 o 
   3   8  11      754.00      705.82     67.04 o 
   4   8  11      249.79       86.94     38.11 o 
   5   8  11      259.67      174.33     68.45 o 
   6   8  11       93.16      132.53     79.38 o 
   7   8  11        1.78       64.95     89.16 o 
   8   8  11     1042.88     1038.43    165.98 o 
   9   8  11       25.30       29.05     97.66 o 
  10   8  11        1.72      -61.87    101.74 o 
 -11   9  11        2.11       26.06    121.52 o 
 -10   9  11       18.94       11.55    108.38 o 
  -9   9  11       10.82      122.07    108.24 o 
  -8   9  11      109.61       79.08     94.29 o 
  -7   9  11       26.59     -104.09     82.49 o 
  -6   9  11        5.33       49.06     95.66 o 
  -5   9  11        4.22      -19.20     75.66 o 
  -4   9  11      181.23      269.97     54.56 o 
  -3   9  11      346.98      464.42     61.84 o 
  -2   9  11       87.49        1.21     45.77 o 
  -1   9  11      578.74      754.56     68.28 o 
   0   9  11        6.56      -23.76     46.02 o 
   1   9  11        1.34      -52.04     57.59 o 
   2   9  11        0.43       -7.15     44.94 o 
   3   9  11      319.34      450.75     65.62 o 
   4   9  11      486.66      405.61     73.68 o 
   5   9  11        2.77       45.33     65.09 o 
   6   9  11       29.72       26.19     81.69 o 
   7   9  11        2.53      -11.11     90.50 o 
   8   9  11       39.27      112.39    102.90 o 
   9   9  11        4.03      -49.43     94.51 o 
  10   9  11        9.57      145.33    112.74 o 
 -10  10  11        1.38      -98.79    103.15 o 
  -9  10  11      113.26      129.88    110.20 o 
  -8  10  11       20.32        4.63     92.28 o 
  -7  10  11       34.37       85.38     92.65 o 
  -6  10  11       14.13        5.29     88.67 o 
  -5  10  11     1150.70     1000.94    119.90 o 
  -4  10  11      376.66      421.59     73.30 o 
  -3  10  11      202.10      142.52     50.39 o 
  -2  10  11       43.82       34.54     55.52 o 
  -1  10  11     1334.37     1347.75     98.79 o 
   0  10  11      415.70      487.10     61.55 o 
   1  10  11        5.21       64.88     50.77 o 
   2  10  11     1027.14     1340.59     86.71 o 
   3  10  11       80.60       -7.54     65.67 o 
   4  10  11      330.26      557.67     85.47 o 
   5  10  11      144.03      109.46     90.50 o 
   6  10  11        1.63       86.26     91.12 o 
   7  10  11       19.13      134.81    100.78 o 
   8  10  11       52.76      107.96    125.10 o 
   9  10  11      105.88       61.09    109.68 o 
 -10  11  11        9.93       76.86    204.41 o 
  -9  11  11      319.14      383.24    125.73 o 
  -8  11  11       31.80       61.37    105.47 o 
  -7  11  11       25.51      -20.81    179.88 o 
  -6  11  11      322.60      269.41    102.93 o 
  -5  11  11        1.08      108.94    164.34 o 
  -4  11  11       17.92       48.95     64.74 o 
  -3  11  11       85.89       14.76     49.62 o 
  -2  11  11       95.79      148.63     61.24 o 
  -1  11  11       85.36      146.24     62.05 o 
   0  11  11       11.94       18.03     60.39 o 
   1  11  11       72.91      129.07    155.69 o 
   2  11  11        0.66      -62.94     50.14 o 
   3  11  11      182.78      276.27     75.57 o 
   4  11  11       36.26       32.91     95.64 o 
   5  11  11        1.30        6.48     92.31 o 
   6  11  11       12.70      -48.42     97.70 o 
   7  11  11        2.40       14.30    108.62 o 
   8  11  11       30.64       73.68    106.58 o 
  -9  12  11      156.76      257.77    129.23 o 
  -8  12  11       13.26       65.54    108.60 o 
  -7  12  11       97.59       85.80    108.05 o 
  -6  12  11       60.71      -38.78    255.10 o 
  -5  12  11        1.46     -114.72     90.71 o 
  -4  12  11       91.42       25.48     86.43 o 
  -3  12  11       84.96       83.91     83.13 o 
  -2  12  11        0.01      -40.24     58.29 o 
  -1  12  11       30.12       -2.61     60.04 o 
   0  12  11      106.59      253.35     70.99 o 
   1  12  11        8.43       18.78     78.83 o 
   2  12  11      131.17       53.35     90.82 o 
   3  12  11       58.42       61.96     69.09 o 
   4  12  11      166.93      259.96    110.38 o 
   5  12  11       19.99      110.95    101.67 o 
   6  12  11       32.57       45.80    111.72 o 
   7  12  11       18.96       72.28    119.03 o 
   8  12  11        6.42      125.92    168.43 o 
  -8  13  11       51.58        7.06    126.73 o 
  -7  13  11       12.32       17.76    109.18 o 
  -6  13  11      163.31      107.98    178.24 o 
  -5  13  11       84.74      285.17    104.50 o 
  -4  13  11       82.46       66.13     93.21 o 
  -3  13  11       14.12       70.84     73.15 o 
  -2  13  11        3.10      -44.55     84.51 o 
  -1  13  11       10.50       51.80     79.52 o 
   0  13  11       89.65      186.54     71.02 o 
   1  13  11        0.56      -71.84    126.40 o 
   2  13  11        0.43       42.30     71.43 o 
   3  13  11      498.02      708.61     96.96 o 
   4  13  11      107.93      189.71     99.66 o 
   5  13  11       43.48      140.72    108.57 o 
   6  13  11       59.40      114.26    119.08 o 
   7  13  11       45.57       82.43    123.66 o 
  -7  14  11        6.25      345.04    204.41 o 
  -6  14  11        5.83      -65.02    137.36 o 
  -5  14  11       63.96      144.14    116.92 o 
  -4  14  11        0.62       63.64    101.05 o 
  -3  14  11       12.10      -58.34     97.46 o 
  -2  14  11       23.36      137.86     99.12 o 
  -1  14  11      337.43      449.15    115.01 o 
   0  14  11        7.47       17.09     70.09 o 
   1  14  11        6.81        1.14     73.28 o 
   2  14  11      293.33      460.85     91.66 o 
   3  14  11        0.38      188.95    103.27 o 
   4  14  11      201.46      393.14    125.73 o 
   5  14  11       31.38      -66.68    106.03 o 
   6  14  11        0.35      -37.61    166.80 o 
  -5  15  11       18.02      114.71    115.20 o 
  -4  15  11       25.06       31.93    103.59 o 
  -3  15  11        2.78       11.89    106.17 o 
  -2  15  11       72.81       63.63    150.44 o 
  -1  15  11      130.44      -84.06    102.09 o 
   0  15  11        1.20     -108.11     72.08 o 
   1  15  11      298.76      476.27    174.31 o 
   2  15  11        2.36       59.74     84.57 o 
   3  15  11        2.40       15.29    106.80 o 
   4  15  11       48.60      117.68    122.01 o 
   5  15  11       63.41        0.00    160.26 o 
  -3  16  11        4.64      -83.78    136.54 o 
  -2  16  11      366.60      433.34    209.31 o 
  -1  16  11        5.90      297.37    129.91 o 
   0  16  11      111.22      440.14    297.62 o 
   1  16  11       71.65       26.95     87.27 o 
   2  16  11        4.22      158.85    110.11 o 
   3  16  11        0.23      -39.70    113.65 o 
 -12   0  12      227.27      441.52    192.96 o 
 -11   0  12      294.43      279.63    176.61 o 
 -10   0  12        5.72      124.28    137.36 o 
  -9   0  12      157.85      219.13    132.46 o 
  -8   0  12      143.48       77.88     64.67 o 
  -7   0  12     1723.38     1815.28    368.75 o 
  -6   0  12     1997.05     2138.72    219.94 o 
  -5   0  12       75.22      -13.47     62.95 o 
  -4   0  12      603.71      676.69     87.79 o 
  -3   0  12      104.82       76.87     59.47 o 
  -2   0  12      525.87      340.10    103.02 o 
  -1   0  12      924.13      897.56     92.95 o 
   0   0  12      117.83       -2.50     54.70 o 
   1   0  12      882.05      832.03     91.01 o 
   2   0  12      554.82      537.44     98.12 o 
   3   0  12      395.06      438.27     78.88 o 
   4   0  12     1339.15     1386.19    115.40 o 
   5   0  12     1215.26     1115.67    156.17 o 
   6   0  12      718.59      604.43     94.76 o 
   7   0  12       83.67      224.85    108.74 o 
   8   0  12        8.13      -29.55     71.66 o 
   9   0  12        1.94       94.85    112.83 o 
 -12   1  12       49.24       -8.18    163.53 o 
 -11   1  12       73.33     -206.04    137.36 o 
 -10   1  12       67.98       91.57    143.90 o 
  -9   1  12        2.81       61.67    119.37 o 
  -8   1  12      267.68      321.75     55.52 o 
  -7   1  12       73.43       79.25     51.42 o 
  -6   1  12       76.08        0.27     29.46 o 
  -5   1  12        6.27       55.85     38.99 o 
  -4   1  12       53.76      105.70     38.99 o 
  -3   1  12      557.71      529.18     48.37 o 
  -2   1  12       18.42       97.89     42.52 o 
  -1   1  12      461.90      494.04     53.67 o 
   0   1  12        4.32       49.28     39.90 o 
   1   1  12      983.09     1075.77     70.54 o 
   2   1  12      962.90      982.28    100.08 o 
   3   1  12     1804.46     1793.80     89.24 o 
   4   1  12       13.52       45.05     44.13 o 
   5   1  12       96.71       72.83     48.41 o 
   6   1  12      153.71      184.04     53.69 o 
   7   1  12      547.44      638.05     68.30 o 
   8   1  12      194.21      295.96     63.06 o 
   9   1  12      322.60      396.21    174.97 o 
  10   1  12       76.86       60.50    121.01 o 
 -12   2  12       15.71     -198.68    132.46 o 
 -11   2  12      110.80       16.35    148.81 o 
 -10   2  12        4.29        4.91    124.28 o 
  -9   2  12      351.46      300.22     76.32 o 
  -8   2  12      279.21      210.67     58.37 o 
  -7   2  12       91.32       93.49     55.08 o 
  -6   2  12        0.94      102.92     42.13 o 
  -5   2  12      142.73       89.56     40.34 o 
  -4   2  12        0.98      -25.29     23.79 o 
  -3   2  12      258.54      342.90     44.07 o 
  -2   2  12     1441.15     1454.97     65.86 o 
  -1   2  12       18.16       53.91     33.63 o 
   0   2  12      748.29      810.08    109.52 o 
   1   2  12      519.53      561.01     56.85 o 
   2   2  12      596.27      640.23     58.86 o 
   3   2  12       30.49       44.02     58.30 o 
   4   2  12       11.11       20.24     43.53 o 
   5   2  12       10.09       76.15     47.73 o 
   6   2  12      103.74      126.43     51.66 o 
   7   2  12      138.63      158.23     56.12 o 
   8   2  12       64.31        8.94     59.69 o 
   9   2  12        0.35      -48.29    125.92 o 
  10   2  12        8.81       81.76    127.55 o 
 -12   3  12      120.10      -63.78    171.70 o 
 -11   3  12        6.33      145.54    158.62 o 
 -10   3  12      165.99      188.06    148.81 o 
  -9   3  12       18.59      -52.14     79.16 o 
  -8   3  12      403.21      436.55     74.35 o 
  -7   3  12        1.82       28.60     44.71 o 
  -6   3  12     1297.57     1296.61     70.59 o 
  -5   3  12      225.89      140.54     42.04 o 
  -4   3  12      757.79      834.88     76.78 o 
  -3   3  12     1174.37     1093.12     86.10 o 
  -2   3  12     1937.99     1719.73    102.67 o 
  -1   3  12      947.20      971.34     67.21 o 
   0   3  12      122.22       66.56     43.14 o 
   1   3  12     1236.41     1074.04     71.55 o 
   2   3  12      970.97      876.91     81.90 o 
   3   3  12      179.40      260.32     57.92 o 
   4   3  12      160.59      194.37     49.97 o 
   5   3  12      213.68      244.53     53.39 o 
   6   3  12       46.38       12.35     70.81 o 
   7   3  12      865.89     1020.57     81.18 o 
   8   3  12        3.48        8.63     81.76 o 
   9   3  12       22.11       -8.46    146.36 o 
  10   3  12        1.57      -58.87    117.74 o 
  11   3  12       89.50      -14.72    132.46 o 
 -12   4  12       25.03       81.76    168.43 o 
 -11   4  12       87.81      137.36    155.35 o 
 -10   4  12        0.71      -22.89    121.01 o 
  -9   4  12       31.44     -111.09     74.06 o 
  -8   4  12       38.47       50.30     61.52 o 
  -7   4  12       11.47       76.76     58.61 o 
  -6   4  12       21.03       -6.68     41.99 o 
  -5   4  12        7.19       -0.30     40.14 o 
  -4   4  12       10.03      -10.55     36.59 o 
  -3   4  12      205.71      165.24     46.94 o 
  -2   4  12      335.79      326.97     48.89 o 
  -1   4  12      165.94      136.62     45.83 o 
   0   4  12        3.12       39.54     40.59 o 
   1   4  12      432.35      418.89     54.38 o 
   2   4  12       29.03       62.21     43.85 o 
   3   4  12       48.23       59.95     42.93 o 
   4   4  12       14.48      -17.55     41.90 o 
   5   4  12       79.49       89.63     49.15 o 
   6   4  12      463.51      579.54     65.56 o 
   7   4  12        0.10       27.52     86.02 o 
   8   4  12       64.52       20.82     79.38 o 
   9   4  12        2.51      -41.28     80.36 o 
  10   4  12       23.80       67.55     95.39 o 
 -11   5  12       23.63      166.80    168.43 o 
 -10   5  12       82.74       21.84    100.79 o 
  -9   5  12        0.94      112.10     86.43 o 
  -8   5  12      196.48      149.04     87.50 o 
  -7   5  12       10.89       41.72     58.21 o 
  -6   5  12      628.06      795.67     62.68 o 
  -5   5  12      335.57      385.47     65.62 o 
  -4   5  12       72.94       71.67     40.34 o 
  -3   5  12       21.67        8.33     36.43 o 
  -2   5  12     1200.75     1274.37     74.13 o 
  -1   5  12      495.62      583.77     57.57 o 
   0   5  12      204.40      332.84     52.80 o 
   1   5  12      152.12      304.63     50.47 o 
   2   5  12        0.63       25.08     41.67 o 
   3   5  12      325.98      369.55     55.79 o 
   4   5  12      168.29      161.39     50.75 o 
   5   5  12       74.75       86.23     71.04 o 
   6   5  12       55.78      132.24     60.96 o 
   7   5  12       10.29      -81.66     70.99 o 
   8   5  12      231.75      196.21     94.19 o 
   9   5  12      147.63      112.71    103.02 o 
  10   5  12       26.01       22.83     93.81 o 
 -11   6  12      179.59      573.98    196.23 o 
 -10   6  12        2.25       91.65    101.37 o 
  -9   6  12      133.24      104.25    170.88 o 
  -8   6  12        0.52       -6.42     84.98 o 
  -7   6  12      388.87      381.89     96.99 o 
  -6   6  12       63.30       30.91     50.41 o 
  -5   6  12      598.17      671.72     58.27 o 
  -4   6  12       35.65       22.28     39.77 o 
  -3   6  12     1898.53     1821.40     79.29 o 
  -2   6  12     1956.77     2156.22    115.85 o 
  -1   6  12      128.83      144.65     48.25 o 
   0   6  12      100.11       62.70     44.30 o 
   1   6  12        4.76       50.50     46.22 o 
   2   6  12     2063.69     2177.21    100.13 o 
   3   6  12        1.94        9.52     45.50 o 
   4   6  12        9.00       18.44     46.32 o 
   5   6  12       79.44      128.35     50.68 o 
   6   6  12       45.63       -4.38     59.90 o 
   7   6  12        2.56      -54.49     82.65 o 
   8   6  12      181.79      266.20    156.99 o 
   9   6  12       19.37       15.72     95.95 o 
  10   6  12        1.37      -46.99     95.89 o 
 -11   7  12        8.45      -53.96    155.35 o 
 -10   7  12       47.92      -16.09    107.37 o 
  -9   7  12        0.34       13.65     97.82 o 
  -8   7  12      116.15       80.07    273.09 o 
  -7   7  12       28.26       70.04    121.83 o 
  -6   7  12       36.46       95.96     64.49 o 
  -5   7  12        7.08       22.69     49.51 o 
  -4   7  12      167.14      127.84     45.87 o 
  -3   7  12       61.81       38.68     41.48 o 
  -2   7  12      523.02      555.93     60.30 o 
  -1   7  12       55.98       87.39     45.43 o 
   0   7  12      191.08      199.38     50.54 o 
   1   7  12       64.64       94.58     48.56 o 
   2   7  12      133.29      186.62     49.70 o 
   3   7  12       20.78       22.69     48.78 o 
   4   7  12       38.83        6.16     49.31 o 
   5   7  12      253.32      139.73     65.10 o 
   6   7  12       38.24       25.55     85.44 o 
   7   7  12        1.32       20.30     95.66 o 
   8   7  12       73.42       21.22    205.23 o 
   9   7  12       16.97      108.85    102.74 o 
  10   7  12       49.07      -44.30     99.26 o 
 -10   8  12       31.34      -38.63    105.46 o 
  -9   8  12        4.36       -5.84    170.07 o 
  -8   8  12        0.05       96.85    100.58 o 
  -7   8  12      136.52       48.27     94.29 o 
  -6   8  12      533.44      833.63    134.91 o 
  -5   8  12       49.26       31.56     50.17 o 
  -4   8  12       32.28       32.45     49.57 o 
  -3   8  12       77.77       85.89     43.89 o 
  -2   8  12       36.17       75.87     51.28 o 
  -1   8  12      426.21      385.29     59.52 o 
   0   8  12        9.26       26.50     46.23 o 
   1   8  12        0.51      -48.95     44.46 o 
   2   8  12      157.16      203.47     69.39 o 
   3   8  12       69.15        3.52     48.74 o 
   4   8  12      931.89     1032.24     92.29 o 
   5   8  12       64.31      -30.89     64.05 o 
   6   8  12      225.99      359.16    105.47 o 
   7   8  12      123.68       64.94    129.19 o 
   8   8  12        3.92      -77.26     94.06 o 
   9   8  12        5.75      -70.92    102.21 o 
 -10   9  12      161.25      170.13    125.95 o 
  -9   9  12        1.70       -0.48    107.55 o 
  -8   9  12      222.93      233.70    183.97 o 
  -7   9  12       47.95      114.98    161.89 o 
  -6   9  12      450.35      642.26    110.72 o 
  -5   9  12       13.18       16.35     73.45 o 
  -4   9  12       14.04       41.91     50.10 o 
  -3   9  12        9.12      -14.99     48.34 o 
  -2   9  12      493.07      459.59     63.24 o 
  -1   9  12        9.04       57.97     48.85 o 
   0   9  12       13.84       26.61     49.73 o 
   1   9  12      190.35      219.99     56.14 o 
   2   9  12      539.80      455.66     63.97 o 
   3   9  12      711.08      782.84     74.97 o 
   4   9  12       12.75      -40.65     62.61 o 
   5   9  12      219.73      221.82     76.37 o 
   6   9  12        0.24      -50.21     78.64 o 
   7   9  12       66.17      119.57    100.93 o 
   8   9  12       69.77       97.14    113.15 o 
   9   9  12      152.05      121.73    112.88 o 
  -9  10  12       25.92       11.37    109.05 o 
  -8  10  12       15.04        0.44    109.23 o 
  -7  10  12      133.52       28.16     96.55 o 
  -6  10  12        0.26      -95.54     91.81 o 
  -5  10  12       12.56      -19.52     87.06 o 
  -4  10  12       31.74       75.69     67.46 o 
  -3  10  12        0.91        8.02     50.40 o 
  -2  10  12      203.18      157.55     63.22 o 
  -1  10  12       22.17       22.70     52.62 o 
   0  10  12      161.81      147.19     55.93 o 
   1  10  12       86.67       70.99     53.12 o 
   2  10  12      284.15      260.05     92.52 o 
   3  10  12        9.13       54.20     65.53 o 
   4  10  12       10.50      -61.66     68.70 o 
   5  10  12       51.09      116.62     95.45 o 
   6  10  12        1.08     -130.97     87.31 o 
   7  10  12       28.00      224.06    109.19 o 
   8  10  12       19.40      142.94    109.12 o 
  -9  11  12       52.41      277.99    210.95 o 
  -8  11  12       16.93       56.61    110.38 o 
  -7  11  12       59.73       -3.82    106.86 o 
  -6  11  12      417.08      744.32    128.06 o 
  -5  11  12        0.40       37.38     99.75 o 
  -4  11  12        0.39      -31.07     86.51 o 
  -3  11  12      250.40      496.87     77.65 o 
  -2  11  12      140.64      241.05     68.31 o 
  -1  11  12      553.04      578.41     80.59 o 
   0  11  12       74.40       17.41     58.66 o 
   1  11  12       42.10       -4.86     52.84 o 
   2  11  12        1.61        0.66     67.60 o 
   3  11  12       19.07      110.72     69.57 o 
   4  11  12       14.87       70.97     80.32 o 
   5  11  12        8.01       44.09     98.62 o 
   6  11  12        0.96      109.14    110.99 o 
   7  11  12      118.14      212.67    117.33 o 
  -8  12  12      103.41      428.73    127.62 o 
  -7  12  12      210.10      303.80    123.37 o 
  -6  12  12       16.02       79.17    108.19 o 
  -5  12  12       12.87      278.76    112.32 o 
  -4  12  12       74.63       25.01     91.15 o 
  -3  12  12       78.10      143.39     74.50 o 
  -2  12  12       74.73      -24.52     83.64 o 
  -1  12  12      323.89      444.20     80.94 o 
   0  12  12       57.57      -54.06     67.04 o 
   1  12  12        0.75      -68.31    126.51 o 
   2  12  12       30.83        5.86     72.40 o 
   3  12  12      113.83       49.46     86.05 o 
   4  12  12       41.98      139.00    104.27 o 
   5  12  12       18.35       71.50    138.18 o 
   6  12  12      247.45      239.98    125.95 o 
  -6  13  12        6.62       28.71    228.12 o 
  -5  13  12      166.71      203.46    114.32 o 
  -4  13  12       33.64     -118.85     98.90 o 
  -3  13  12      170.48      284.45    177.43 o 
  -2  13  12        1.44      176.37    102.04 o 
  -1  13  12       35.98       32.13     71.96 o 
   0  13  12       66.89       93.16     75.06 o 
   1  13  12       24.08     -102.01     68.00 o 
   2  13  12       81.15        7.66     78.05 o 
   3  13  12       75.83      157.44     99.55 o 
   4  13  12       40.04      133.00    107.79 o 
   5  13  12       66.34       30.05    138.18 o 
  -5  14  12       57.26       60.91    101.96 o 
  -4  14  12       35.49      114.92    109.61 o 
  -3  14  12       22.74      -60.01    102.09 o 
  -2  14  12       92.68      222.95    110.72 o 
  -1  14  12        3.39       11.56    107.79 o 
   0  14  12       13.76       53.02     77.70 o 
   1  14  12       15.31       32.66     84.01 o 
   2  14  12      259.97      398.30     96.90 o 
   3  14  12        8.86       46.96    105.70 o 
   4  14  12       28.47      169.92    122.13 o 
  -3  15  12        2.13       72.80    109.05 o 
  -2  15  12      118.40      238.75    170.07 o 
  -1  15  12        0.19      241.45    124.56 o 
   0  15  12       15.67       75.63    178.24 o 
   1  15  12      161.38      241.39     93.13 o 
   2  15  12        3.00       59.50     91.21 o 
   3  15  12       20.18       71.95    147.17 o 
  -9   1  13      164.50       26.16    116.10 o 
  -8   1  13      651.49      930.17    139.21 o 
  -7   1  13        1.29      -41.67     50.10 o 
  -6   1  13       82.73      130.06     54.77 o 
  -5   1  13       22.19      -13.19     49.98 o 
  -4   1  13     1059.49     1114.80     82.85 o 
  -3   1  13      703.15      730.94     66.91 o 
  -2   1  13       36.73      -16.56     76.24 o 
  -1   1  13      145.67      120.09     54.52 o 
   0   1  13       83.70      135.27     59.24 o 
   1   1  13     1681.25     1836.14     90.66 o 
   2   1  13       53.38       63.07     47.03 o 
   3   1  13       63.59       95.34     50.13 o 
   4   1  13       12.74       39.69     47.22 o 
   5   1  13      241.11      260.88     72.70 o 
   6   1  13       41.42      -70.20     50.80 o 
   7   1  13      114.20       83.81     71.52 o 
   8   1  13        1.86      -24.14     57.04 o 
   9   1  13       38.13       24.53    122.64 o 
 -11   2  13       32.48      -47.42    150.44 o 
 -10   2  13       38.06      140.63    143.90 o 
  -9   2  13       83.02      121.19    138.33 o 
  -8   2  13      353.59      327.02     64.56 o 
  -7   2  13      301.30      421.80     57.81 o 
  -6   2  13       61.38      -17.56     44.20 o 
  -5   2  13      147.06      154.60     53.78 o 
  -4   2  13      122.90       87.19     47.04 o 
  -3   2  13     1428.43     1546.81     85.00 o 
  -2   2  13      148.47      146.13     47.03 o 
  -1   2  13       44.36       64.61     44.64 o 
   0   2  13       30.39      130.40     45.27 o 
   1   2  13       23.56       82.92     45.60 o 
   2   2  13      176.33       80.53     44.88 o 
   3   2  13        0.10       10.46     46.45 o 
   4   2  13      615.40      654.17     69.23 o 
   5   2  13       24.90       42.68     50.10 o 
   6   2  13        2.70      -27.56     49.06 o 
   7   2  13      171.43      153.20     57.17 o 
   8   2  13       50.20      111.92     69.62 o 
   9   2  13       30.60       15.72     89.47 o 
  10   2  13       93.53       83.40    135.73 o 
 -11   3  13        0.53        3.27    156.99 o 
 -10   3  13        7.89      153.71    147.17 o 
  -9   3  13       69.82       81.15     96.48 o 
  -8   3  13      253.39      351.56     73.70 o 
  -7   3  13      222.51      270.26     61.11 o 
  -6   3  13        0.96       27.60     44.48 o 
  -5   3  13        2.78        6.47     42.58 o 
  -4   3  13      159.75      147.48     42.14 o 
  -3   3  13      219.44       89.74     40.78 o 
  -2   3  13       77.95       29.48     37.68 o 
  -1   3  13       46.33      -24.76     35.46 o 
   0   3  13       36.79       39.18     46.12 o 
   1   3  13       41.28       13.69     44.88 o 
   2   3  13       93.43      217.44     49.25 o 
   3   3  13      536.35      664.15     69.70 o 
   4   3  13       19.20       72.81     50.15 o 
   5   3  13       66.48      160.64     55.27 o 
   6   3  13      415.65      590.31     88.98 o 
   7   3  13       11.81        4.50     53.95 o 
   8   3  13        4.99     -117.79     78.53 o 
   9   3  13        3.18      113.32    100.57 o 
  10   3  13       53.32        0.00    132.46 o 
 -11   4  13      157.03      377.75    183.15 o 
 -10   4  13      151.46     -116.10    135.73 o 
  -9   4  13      131.33      278.73    108.03 o 
  -8   4  13        8.01        5.91     64.24 o 
  -7   4  13      315.76      545.67    100.55 o 
  -6   4  13        5.95       92.35     46.89 o 
  -5   4  13        1.64       39.88     43.43 o 
  -4   4  13        5.69       64.64     43.26 o 
  -3   4  13       31.15       46.09     40.01 o 
  -2   4  13        0.21      -20.43     37.45 o 
  -1   4  13       87.02      135.46     48.16 o 
   0   4  13      121.58      110.18     63.79 o 
   1   4  13      752.64      781.12     98.66 o 
   2   4  13      669.42      674.53     67.99 o 
   3   4  13       14.61      -24.73     43.69 o 
   4   4  13       10.01      -21.77     48.96 o 
   5   4  13       48.21       29.96     53.90 o 
   6   4  13      295.07      393.30    100.08 o 
   7   4  13      200.09      353.48     80.62 o 
   8   4  13      158.12      151.50     95.39 o 
   9   4  13        8.07      -46.24     91.15 o 
 -11   5  13        1.95      109.56    170.07 o 
 -10   5  13       45.05      -26.97    109.41 o 
  -9   5  13        1.92       54.86    100.34 o 
  -8   5  13      325.75      495.26    105.68 o 
  -7   5  13      220.78      356.09     73.39 o 
  -6   5  13        5.62       -2.52     45.36 o 
  -5   5  13        9.55       55.37     46.16 o 
  -4   5  13      190.15      154.59     46.23 o 
  -3   5  13      106.28      -22.46     40.15 o 
  -2   5  13      143.91       33.54     40.91 o 
  -1   5  13       85.44      113.82     49.85 o 
   0   5  13      657.23      619.85     64.12 o 
   1   5  13      230.34      256.81     54.09 o 
   2   5  13      809.21      733.46     68.24 o 
   3   5  13      401.86      419.97     61.20 o 
   4   5  13      302.96      192.88     54.76 o 
   5   5  13      674.52      706.13     72.10 o 
   6   5  13       13.80      138.78     56.25 o 
   7   5  13        5.33       18.41     89.01 o 
   8   5  13        5.26       -3.08     88.83 o 
   9   5  13       79.69      121.14    103.48 o 
 -10   6  13       31.05      -10.05    112.88 o 
  -9   6  13        3.27       11.56    101.24 o 
  -8   6  13        1.86      -68.14     84.84 o 
  -7   6  13       44.53      200.25     91.45 o 
  -6   6  13       28.32      -28.51     55.59 o 
  -5   6  13       67.40      145.02     49.54 o 
  -4   6  13       26.53       81.36     44.75 o 
  -3   6  13      199.77      188.16     47.55 o 
  -2   6  13      373.21      457.68     53.04 o 
  -1   6  13        0.79      -22.02     45.58 o 
   0   6  13       36.37        8.95     44.93 o 
   1   6  13        4.79       -6.98     46.45 o 
   2   6  13        0.33       14.52     49.12 o 
   3   6  13      159.74      204.06     55.11 o 
   4   6  13        2.86       23.97     47.65 o 
   5   6  13       78.47       88.88     57.08 o 
   6   6  13       30.16       59.66     67.13 o 
   7   6  13       10.58       57.85     91.79 o 
   8   6  13       98.08      220.10    103.32 o 
   9   6  13       85.72       22.76    143.90 o 
 -10   7  13        3.70      -26.49    114.23 o 
  -9   7  13        9.50      -75.43    104.50 o 
  -8   7  13      298.31      315.12    109.66 o 
  -7   7  13       14.33       31.43     89.53 o 
  -6   7  13        7.91       32.11     57.65 o 
  -5   7  13       30.28      -57.16     44.05 o 
  -4   7  13      419.90      459.76     55.89 o 
  -3   7  13      134.59      203.63     68.92 o 
  -2   7  13      501.06      419.03     53.64 o 
  -1   7  13       21.47        3.80     47.65 o 
   0   7  13        1.36       10.33     49.01 o 
   1   7  13       90.91       90.98     51.77 o 
   2   7  13        3.32       19.41     51.05 o 
   3   7  13       11.91       97.78     54.56 o 
   4   7  13       69.58       97.01     54.81 o 
   5   7  13      645.90      708.61     91.71 o 
   6   7  13       31.36      -35.96     88.72 o 
   7   7  13      185.52      181.13    134.09 o 
   8   7  13        2.15      -48.43     94.11 o 
   9   7  13      100.49      101.90    107.46 o 
  -9   8  13       31.14      123.56    116.57 o 
  -8   8  13        0.39       31.87     96.65 o 
  -7   8  13       44.45      156.01    130.00 o 
  -6   8  13        6.38      -17.70     83.23 o 
  -5   8  13      346.96      415.42     65.52 o 
  -4   8  13      381.29      500.50     59.27 o 
  -3   8  13      415.43      454.89     56.29 o 
  -2   8  13       98.81      140.91     58.24 o 
  -1   8  13        5.20        3.34     48.05 o 
   0   8  13      102.66      140.78     52.12 o 
   1   8  13      129.19      135.07     54.38 o 
   2   8  13        0.47       20.71     52.49 o 
   3   8  13       20.37       74.08     55.30 o 
   4   8  13       89.41       57.71     70.87 o 
   5   8  13      153.29      261.24     78.07 o 
   6   8  13      101.30       22.08     87.88 o 
   7   8  13        5.02       42.23     97.73 o 
   8   8  13       25.78       88.94    101.74 o 
  -9   9  13        6.94     -135.45    109.85 o 
  -8   9  13       18.39      282.38    118.65 o 
  -7   9  13       19.25      -61.85     97.55 o 
  -6   9  13      400.67      338.36    105.05 o 
  -5   9  13       87.60      -58.92     85.25 o 
  -4   9  13       24.95      114.98     55.31 o 
  -3   9  13       74.79       72.52     47.73 o 
  -2   9  13       48.27       67.12     48.07 o 
  -1   9  13        0.83      -55.55     51.11 o 
   0   9  13       18.93       70.98     56.83 o 
   1   9  13      366.12      435.78     65.62 o 
   2   9  13       55.15      124.75     54.94 o 
   3   9  13        0.40        7.53     57.38 o 
   4   9  13       11.56      -69.51     64.64 o 
   5   9  13      122.14       64.62     70.72 o 
   6   9  13       14.11       88.33    100.92 o 
   7   9  13        2.83       96.72    108.03 o 
   8   9  13       11.31       58.87    156.99 o 
  -8  10  13        0.26       35.14    106.78 o 
  -7  10  13      131.65      250.14    117.16 o 
  -6  10  13       84.37       37.89    103.27 o 
  -5  10  13      237.97      268.48    105.42 o 
  -4  10  13       22.03        2.46     65.30 o 
  -3  10  13      271.70      356.53     92.75 o 
  -2  10  13      405.46      448.13     67.34 o 
  -1  10  13      132.59      163.59     59.74 o 
   0  10  13      364.41      580.45    120.85 o 
   1  10  13       23.86        4.11     56.20 o 
   2  10  13      335.35      516.44     73.15 o 
   3  10  13        1.66       52.37     69.44 o 
   4  10  13        6.71       42.85     75.71 o 
   5  10  13       79.07      158.88    210.13 o 
   6  10  13      156.58       18.45    110.39 o 
   7  10  13       36.89      -45.53     95.46 o 
  -7  11  13        0.64        2.82    103.58 o 
  -6  11  13       80.07      174.57    116.67 o 
  -5  11  13       29.86       43.92    103.58 o 
  -4  11  13      117.39      200.47     96.30 o 
  -3  11  13       63.02      139.55     61.85 o 
  -2  11  13       16.92        0.58     67.70 o 
  -1  11  13       37.78      -63.17     64.89 o 
   0  11  13      187.51      240.21     71.99 o 
   1  11  13      226.60      373.31     69.53 o 
   2  11  13       82.81       77.02     75.80 o 
   3  11  13       96.46       26.59     73.92 o 
   4  11  13       14.92       17.31     76.93 o 
   5  11  13       34.41       87.83    109.88 o 
   6  11  13      150.72       -0.75    112.74 o 
  -6  12  13      118.79      133.62    115.36 o 
  -5  12  13        0.43       93.77    115.90 o 
  -4  12  13       91.54      187.65    102.52 o 
  -3  12  13        0.12        7.66     76.49 o 
  -2  12  13       70.07       33.64     73.14 o 
  -1  12  13        0.59      -48.00     82.35 o 
   0  12  13        2.85      -52.91     68.20 o 
   1  12  13        3.99        7.36     74.61 o 
   2  12  13      143.57      263.35    121.04 o 
   3  12  13       12.54      -56.31     79.87 o 
   4  12  13       31.44      -47.33    109.39 o 
   5  12  13        0.60       -6.38    119.37 o 
  -5  13  13        1.92      -40.90    100.85 o 
  -4  13  13       43.69       54.93    192.14 o 
  -3  13  13      127.42      132.02    111.99 o 
  -2  13  13       44.44      -33.34     82.60 o 
  -1  13  13       34.93      -10.13     76.53 o 
   0  13  13       51.52      117.27     82.18 o 
   1  13  13      136.65      244.14     85.90 o 
   2  13  13       75.70       40.21     84.42 o 
   3  13  13       56.57      136.88     90.81 o 
   4  13  13        3.39      -34.34    143.90 o 
  -3  14  13      110.12      182.65    378.56 o 
  -2  14  13      108.72       18.70     86.21 o 
  -1  14  13        7.95     -113.88    106.73 o 
   0  14  13      154.22      176.23     98.58 o 
   1  14  13      187.55       17.16     90.19 o 
   2  14  13       38.77       61.86     90.99 o 
  -9   0  14      721.42      994.24    179.88 o 
  -8   0  14      167.90      204.95     98.27 o 
  -7   0  14       53.46      115.00     85.47 o 
  -6   0  14       56.41      -25.46     74.92 o 
  -5   0  14      127.50      205.23     82.10 o 
  -4   0  14      116.39      247.70     83.23 o 
  -3   0  14       19.82      -40.39     65.88 o 
  -2   0  14       25.65      129.16     70.32 o 
  -1   0  14      438.13      236.67    116.92 o 
   0   0  14       82.74       -0.59     69.09 o 
   1   0  14      922.12      912.85    104.05 o 
   2   0  14       77.22      141.18    127.55 o 
   3   0  14       19.23      -56.54     65.58 o 
   4   0  14     1057.65     1165.62    132.46 o 
   5   0  14       14.87       13.00     76.58 o 
   6   0  14       14.52      -27.99     94.85 o 
   7   0  14        1.99       39.31    116.10 o 
   8   0  14      281.31      279.80    156.17 o 
   9   0  14        0.87      -58.87    132.46 o 
  -9   1  14       18.02       80.13    129.19 o 
  -8   1  14      106.61       61.64     74.17 o 
  -7   1  14        4.95       32.38     58.79 o 
  -6   1  14        0.24      -37.14     54.26 o 
  -5   1  14       19.77       41.04     53.30 o 
  -4   1  14        9.78       -6.85     49.70 o 
  -3   1  14       23.28      100.18     51.62 o 
  -2   1  14       35.53      -15.01     47.54 o 
  -1   1  14        3.21        5.20     51.22 o 
   0   1  14      856.26     1005.08    143.98 o 
   1   1  14      449.60      469.30     62.05 o 
   2   1  14       23.46       31.82     47.08 o 
   3   1  14       22.70       81.36     52.13 o 
   4   1  14       37.05      -20.49     51.42 o 
   5   1  14       81.98      257.12     62.41 o 
   6   1  14      149.63      178.94     63.20 o 
   7   1  14      112.83       56.25     61.96 o 
   8   1  14       57.00       37.96     65.81 o 
   9   1  14        7.43     -111.20    127.55 o 
  -9   2  14       24.93        1.64    124.28 o 
  -8   2  14        6.61      102.36     74.79 o 
  -7   2  14       17.08      -50.46     58.12 o 
  -6   2  14        2.09      -63.99     51.22 o 
  -5   2  14      543.99      678.27     71.63 o 
  -4   2  14      227.77      221.15     58.66 o 
  -3   2  14        5.50       18.83     46.73 o 
  -2   2  14        5.05      -24.53     45.94 o 
  -1   2  14       24.59       40.04     47.78 o 
   0   2  14       42.13       46.96     49.20 o 
   1   2  14       18.84       80.29     49.16 o 
   2   2  14      395.05      407.18     60.80 o 
   3   2  14        0.62      -29.28     48.86 o 
   4   2  14       20.65       81.00     52.89 o 
   5   2  14       88.33       66.49     56.99 o 
   6   2  14       11.08       17.93     63.26 o 
   7   2  14        7.94       -8.53     57.79 o 
   8   2  14       53.39      149.48    100.79 o 
   9   2  14        4.80     -116.55    105.47 o 
  -9   3  14       21.36     -209.31    145.54 o 
  -8   3  14       25.40       -2.71     84.30 o 
  -7   3  14       95.88      123.79     62.37 o 
  -6   3  14      319.01      286.53     63.06 o 
  -5   3  14        0.23      -13.85     64.67 o 
  -4   3  14      972.62     1090.87     80.17 o 
  -3   3  14      283.77      259.43     57.90 o 
  -2   3  14       18.04      -31.59     46.26 o 
  -1   3  14       50.83      233.83     53.97 o 
   0   3  14      216.55      212.78     70.81 o 
   1   3  14      247.42      242.70     57.60 o 
   2   3  14       59.09      145.21     58.30 o 
   3   3  14      164.88      101.20     53.82 o 
   4   3  14       37.14       17.05     53.30 o 
   5   3  14      288.34      404.86     67.54 o 
   6   3  14       18.13        9.90     57.62 o 
   7   3  14        6.51       -7.63     59.30 o 
   8   3  14       12.90      -26.23     93.08 o 
   9   3  14       44.27       52.48    139.00 o 
 -10   4  14       44.44       52.33    148.81 o 
  -9   4  14      161.46      122.01    106.03 o 
  -8   4  14        9.33      -19.59     90.76 o 
  -7   4  14       10.69       26.01     58.43 o 
  -6   4  14        1.20       63.90     50.36 o 
  -5   4  14      206.27      146.35     51.04 o 
  -4   4  14       28.99      -39.88     44.49 o 
  -3   4  14       54.08       20.98     50.51 o 
  -2   4  14       27.28       -8.51     74.82 o 
  -1   4  14       12.07      -61.54     46.03 o 
   0   4  14        0.60      -16.17     50.36 o 
   1   4  14       15.08       39.32     48.83 o 
   2   4  14       75.16       64.91     51.30 o 
   3   4  14      163.96      211.36     56.19 o 
   4   4  14       50.10       99.29     54.49 o 
   5   4  14       11.14       24.69     54.39 o 
   6   4  14       41.90      110.92     61.36 o 
   7   4  14        9.67      -83.31     85.65 o 
   8   4  14       12.30     -126.42     84.28 o 
 -10   5  14       30.68      -40.88    160.26 o 
  -9   5  14        3.20      126.60    198.68 o 
  -8   5  14      180.60      205.33    103.69 o 
  -7   5  14       52.99       12.48     68.05 o 
  -6   5  14       44.46       42.99     51.75 o 
  -5   5  14        0.09       36.09     49.53 o 
  -4   5  14      305.03      378.88     54.43 o 
  -3   5  14      195.89      240.68     53.77 o 
  -2   5  14        3.58      -41.47     42.11 o 
  -1   5  14       95.07      145.88     46.80 o 
   0   5  14       16.74       37.49     75.09 o 
   1   5  14       85.28       57.47     53.08 o 
   2   5  14        3.31      -39.76     48.89 o 
   3   5  14       91.69      140.21     75.53 o 
   4   5  14      109.31      169.26     75.77 o 
   5   5  14       61.36      -44.15     54.97 o 
   6   5  14        0.71      -28.73     68.51 o 
   7   5  14       10.48        9.62     84.40 o 
   8   5  14       15.74      -10.28     94.69 o 
  -9   6  14      159.79      141.90    144.72 o 
  -8   6  14        0.66      115.15    102.51 o 
  -7   6  14       39.57       19.34     92.62 o 
  -6   6  14       65.72       53.36     57.58 o 
  -5   6  14      534.47      509.22     63.42 o 
  -4   6  14      241.32      404.85     58.34 o 
  -3   6  14        0.38       41.94     45.06 o 
  -2   6  14        4.11       21.47     46.14 o 
  -1   6  14      612.54      592.18     68.24 o 
   0   6  14      837.42      988.46     81.45 o 
   1   6  14       29.33       29.91     52.55 o 
   2   6  14       20.68       26.77     54.56 o 
   3   6  14        0.60       70.52     57.61 o 
   4   6  14       15.11       35.41     55.01 o 
   5   6  14      178.40      229.81     62.12 o 
   6   6  14       13.23       74.91     74.55 o 
   7   6  14       24.06        1.89    109.56 o 
   8   6  14      121.10      227.02    111.52 o 
  -9   7  14       47.15     -126.83    115.29 o 
  -8   7  14        0.02     -292.35    230.57 o 
  -7   7  14       25.46       22.54     95.29 o 
  -6   7  14       55.88      -34.04     87.94 o 
  -5   7  14      101.65      119.46     52.44 o 
  -4   7  14      121.16      113.15     52.49 o 
  -3   7  14       19.98       -5.13     47.71 o 
  -2   7  14       58.92       11.34     44.66 o 
  -1   7  14       71.44      126.27     56.97 o 
   0   7  14       21.24       16.82     52.51 o 
   1   7  14       63.78       40.69     56.95 o 
   2   7  14        0.52      -15.19     51.99 o 
   3   7  14       24.12       78.20     59.58 o 
   4   7  14        3.58       15.26     68.53 o 
   5   7  14       57.80       83.43     71.21 o 
   6   7  14      172.65      314.47    110.58 o 
   7   7  14       98.06       74.79     96.65 o 
  -8   8  14       38.52      169.77    107.62 o 
  -7   8  14        3.43      -51.77    174.16 o 
  -6   8  14        0.34      -29.82     96.23 o 
  -5   8  14       27.24       64.65     67.11 o 
  -4   8  14        0.97      -24.90     49.31 o 
  -3   8  14       16.37      -13.76     57.44 o 
  -2   8  14        7.08        7.87     47.65 o 
  -1   8  14       73.05       38.61     55.66 o 
   0   8  14      142.40       96.21     80.96 o 
   1   8  14      161.59      162.86     63.26 o 
   2   8  14      203.25      196.83     66.42 o 
   3   8  14        2.73       -8.33     56.82 o 
   4   8  14      141.36       80.72    109.22 o 
   5   8  14      211.74      132.12     78.34 o 
   6   8  14       37.04      111.93    102.52 o 
   7   8  14       20.23     -139.57     93.05 o 
  -8   9  14       78.72      132.21    292.71 o 
  -7   9  14        0.73      -39.59    143.09 o 
  -6   9  14        3.46       96.17    123.46 o 
  -5   9  14        4.14      -97.35     87.19 o 
  -4   9  14       95.64      209.93     63.51 o 
  -3   9  14       25.96       -8.45     51.23 o 
  -2   9  14       48.83       84.68     52.68 o 
  -1   9  14      222.31      322.62     68.79 o 
   0   9  14      258.98      281.53     69.07 o 
   1   9  14       98.13       72.08     60.65 o 
   2   9  14       13.26       15.12     58.30 o 
   3   9  14      212.12      213.27     65.96 o 
   4   9  14        2.74      -38.48     68.94 o 
   5   9  14       79.18      166.67    255.92 o 
   6   9  14       70.88      101.60    125.92 o 
  -7  10  14       16.62      108.69    117.08 o 
  -6  10  14       17.62       48.01    111.02 o 
  -5  10  14       82.47      -61.42     94.48 o 
  -4  10  14        1.03      132.90     78.15 o 
  -3  10  14      119.41      103.31     61.59 o 
  -2  10  14       28.80      -38.35     67.27 o 
  -1  10  14      172.81      263.02     68.69 o 
   0  10  14       11.89      -71.60     58.45 o 
   1  10  14       77.24      113.82     65.95 o 
   2  10  14       40.35       42.85     64.97 o 
   3  10  14       29.42      162.90     82.03 o 
   4  10  14        5.35        0.98    102.29 o 
   5  10  14        4.99        5.93    103.45 o 
  -6  11  14       60.38       -3.27    147.17 o 
  -5  11  14       85.41      262.18    143.90 o 
  -4  11  14      142.00      214.52    132.46 o 
  -3  11  14       68.62      118.62     76.03 o 
  -2  11  14        4.13      -34.23     62.86 o 
  -1  11  14       41.63      -19.84     75.99 o 
   0  11  14        0.59      -33.85     61.63 o 
   1  11  14       49.65      151.45     79.07 o 
   2  11  14        6.47      -30.13    146.30 o 
   3  11  14        0.27       86.71    108.30 o 
   4  11  14       96.12      100.99     91.24 o 
  -5  12  14      183.60      521.65    165.16 o 
  -4  12  14        0.12     -131.86     96.50 o 
  -3  12  14       98.61      147.79     86.04 o 
  -2  12  14      182.97      173.09     72.96 o 
  -1  12  14       11.88       33.75     75.82 o 
   0  12  14        8.47       61.79     82.01 o 
   1  12  14       75.22      117.98    101.43 o 
   2  12  14        0.96      -33.27     82.13 o 
   3  12  14       48.59       48.46     89.65 o 
  -2  13  14       19.56       25.94     84.14 o 
  -1  13  14       28.18      -14.25     83.76 o 
   0  13  14       23.40       28.26     83.13 o 
   1  13  14       36.45      108.28     89.06 o 
  -9   1  15        6.24     -137.36    137.36 o 
  -8   1  15        1.40      -20.24     80.11 o 
  -7   1  15        6.56       -0.13     63.31 o 
  -6   1  15      441.89      581.52     77.27 o 
  -5   1  15       56.61       61.49     60.80 o 
  -4   1  15       44.24       16.33     57.90 o 
  -3   1  15        0.00      -38.65     53.99 o 
  -2   1  15      259.67      367.33     69.39 o 
  -1   1  15      223.44      344.85     63.09 o 
   0   1  15       36.09       34.35     50.77 o 
   1   1  15        0.98       56.74     53.57 o 
   2   1  15       85.85       50.83     54.81 o 
   3   1  15      238.04      249.92     73.41 o 
   4   1  15        4.07       15.42     58.12 o 
   5   1  15        8.48       71.51     60.20 o 
   6   1  15        2.40       -8.16     62.04 o 
   7   1  15        1.33       39.48     66.11 o 
   8   1  15        8.91       -8.15     80.10 o 
  -9   2  15       29.32       -6.54    140.63 o 
  -8   2  15       55.90      153.00    101.92 o 
  -7   2  15      297.48      264.70     74.26 o 
  -6   2  15        1.29      -24.80     61.30 o 
  -5   2  15      165.14      267.38     65.55 o 
  -4   2  15      102.61       99.74     58.04 o 
  -3   2  15      259.98      262.10     73.64 o 
  -2   2  15      308.56      336.60     62.43 o 
  -1   2  15       89.70      131.19     54.28 o 
   0   2  15       70.09      166.85     56.82 o 
   1   2  15      190.12      140.95     58.90 o 
   2   2  15       62.96      148.31     58.40 o 
   3   2  15      126.49       30.89     59.66 o 
   4   2  15       42.07      -25.89     58.06 o 
   5   2  15       94.14        3.15     61.41 o 
   6   2  15        0.18       97.37     83.79 o 
   7   2  15       63.16      129.16     68.50 o 
  -9   3  15        2.07      246.92    181.51 o 
  -8   3  15        6.62       88.73    108.21 o 
  -7   3  15       22.26       45.23     79.41 o 
  -6   3  15        0.38       10.84     63.72 o 
  -5   3  15       26.10      -31.84     57.00 o 
  -4   3  15        1.64      -29.77     73.17 o 
  -3   3  15        0.36        1.35     54.99 o 
  -2   3  15       31.33       19.27     53.25 o 
  -1   3  15       49.98       79.32     56.09 o 
   0   3  15      258.14      360.98     65.40 o 
   1   3  15      364.75      375.62     92.29 o 
   2   3  15       94.62      169.32     58.12 o 
   3   3  15      176.66      280.85     64.52 o 
   4   3  15       94.13      124.32     60.15 o 
   5   3  15       65.71       47.62     65.56 o 
   6   3  15       11.74      -44.15     59.98 o 
   7   3  15        6.33     -100.78     72.96 o 
  -9   4  15       55.88       55.60    183.15 o 
  -8   4  15       71.31        0.00    158.62 o 
  -7   4  15      105.43       65.02     92.41 o 
  -6   4  15       34.46       -9.72     62.85 o 
  -5   4  15       88.23      -22.69     76.71 o 
  -4   4  15        0.63       41.95     59.95 o 
  -3   4  15      264.62      283.22     64.81 o 
  -2   4  15       34.45       22.67     53.85 o 
  -1   4  15      966.32      923.11     79.83 o 
   0   4  15      220.78      209.33     60.93 o 
   1   4  15        2.27      -13.62     53.55 o 
   2   4  15      162.25      238.93     60.54 o 
   3   4  15      244.77      216.64    104.09 o 
   4   4  15      143.09      336.49     89.58 o 
   5   4  15       13.37       71.35     61.43 o 
   6   4  15      249.11      277.21     74.04 o 
   7   4  15        3.68      155.18    107.93 o 
  -8   5  15        0.15      -71.95    161.89 o 
  -7   5  15        0.85       10.65     93.05 o 
  -6   5  15       23.33       -7.85     65.35 o 
  -5   5  15        0.09       66.44     62.39 o 
  -4   5  15       43.73       63.78     67.03 o 
  -3   5  15        4.15      -31.89     54.70 o 
  -2   5  15      195.40      191.31     63.41 o 
  -1   5  15       14.68       97.74     56.53 o 
   0   5  15       48.84      121.59     55.87 o 
   1   5  15       77.16      103.18     59.29 o 
   2   5  15        1.68       35.68     58.07 o 
   3   5  15      141.02      237.59     65.24 o 
   4   5  15       41.83      117.85     61.82 o 
   5   5  15        2.47       78.22     75.77 o 
   6   5  15        2.33      -36.13     74.14 o 
   7   5  15      110.90      -21.03     99.78 o 
  -8   6  15       14.24      -15.31    104.97 o 
  -7   6  15       36.29       96.18    126.73 o 
  -6   6  15        5.38       21.79     66.87 o 
  -5   6  15      102.18      164.89     59.01 o 
  -4   6  15       20.35      -28.93     50.89 o 
  -3   6  15        3.81      -37.87     50.67 o 
  -2   6  15      121.92      106.17     61.06 o 
  -1   6  15       41.01        5.56     58.59 o 
   0   6  15       19.66       59.45     71.04 o 
   1   6  15        3.11       19.22     59.87 o 
   2   6  15        2.44       26.86     60.89 o 
   3   6  15        0.54      -33.30     58.34 o 
   4   6  15        0.67      -71.33     57.55 o 
   5   6  15       20.62      -52.37    111.79 o 
   6   6  15        1.55       12.58     81.85 o 
  -7   7  15        0.45     -147.70     98.47 o 
  -6   7  15      162.56      261.28    152.08 o 
  -5   7  15       81.24      125.89     58.66 o 
  -4   7  15       46.76       22.16     54.99 o 
  -3   7  15       41.86        6.86     52.34 o 
  -2   7  15       46.07       38.71     50.44 o 
  -1   7  15       92.65      269.21     64.82 o 
   0   7  15        0.16       34.25     59.04 o 
   1   7  15        6.59       10.41     62.18 o 
   2   7  15       19.99       69.89     63.90 o 
   3   7  15      114.70       70.92     67.28 o 
   4   7  15      110.20       28.91     67.87 o 
   5   7  15       28.80       96.14     81.82 o 
   6   7  15        1.38       11.45    139.00 o 
  -7   8  15      109.45       90.13    113.94 o 
  -6   8  15        4.34     -101.43     88.89 o 
  -5   8  15       32.37      116.09     77.15 o 
  -4   8  15       29.86       -7.88     80.81 o 
  -3   8  15        0.60       14.53     53.07 o 
  -2   8  15       34.45       69.56     53.93 o 
  -1   8  15      127.73      101.06     63.27 o 
   0   8  15        3.50        2.79     61.97 o 
   1   8  15       31.35       21.46     64.03 o 
   2   8  15        6.19      -47.52     62.91 o 
   3   8  15      259.52      329.34     78.13 o 
   4   8  15       23.38      -33.67     77.08 o 
   5   8  15        0.21       23.98     74.84 o 
  -6   9  15        6.63     -102.62    102.67 o 
  -5   9  15      159.62      150.68    109.89 o 
  -4   9  15        0.07       80.49     68.06 o 
  -3   9  15       77.09       96.62     58.38 o 
  -2   9  15      143.95      167.86     57.77 o 
  -1   9  15      170.54       44.26     87.57 o 
   0   9  15       29.24      -13.82     65.89 o 
   1   9  15        0.04       31.86     64.82 o 
   2   9  15       42.90        6.53     65.95 o 
   3   9  15        0.07     -115.86     89.75 o 
   4   9  15       44.86      -14.93    100.26 o 
  -5  10  15      130.13       85.03    143.90 o 
  -4  10  15       11.81      135.58    113.46 o 
  -3  10  15        2.58        1.75     63.76 o 
  -2  10  15       27.78       93.63     61.05 o 
  -1  10  15       42.95       -8.92     64.15 o 
   0  10  15        4.40        8.48     66.89 o 
   1  10  15       20.45      -40.10     68.58 o 
   2  10  15       37.53       18.56     73.61 o 
   3  10  15       14.41      -86.62     87.30 o 
  -3  11  15       11.64     -127.72    104.66 o 
  -2  11  15       43.59       54.92     67.24 o 
  -1  11  15        1.96       88.71     99.73 o 
   0  11  15        1.62       48.41     71.76 o 
   1  11  15       65.56      183.68    100.16 o 
   2  11  15        5.50      -13.80    194.60 o 
  -8   0  16        8.85      -86.67    148.81 o 
  -7   0  16      107.13       89.12    107.54 o 
  -6   0  16       11.49       98.18    103.48 o 
  -5   0  16       51.41       27.33     90.72 o 
  -4   0  16        3.75       21.50    105.47 o 
  -3   0  16       84.92       28.67    112.83 o 
  -2   0  16       16.20        8.94     87.50 o 
  -1   0  16        9.58      -15.10     87.67 o 
   0   0  16        3.58       78.63     98.93 o 
   1   0  16      679.71      793.12    117.26 o 
   2   0  16      319.95      300.52     96.42 o 
   3   0  16       12.12      -89.40     78.95 o 
   4   0  16       42.32      126.48     95.35 o 
   5   0  16       73.83      -28.30     85.67 o 
   6   0  16      227.39      215.19    108.67 o 
  -8   1  16       10.86     -105.29     90.55 o 
  -7   1  16        0.93      -33.16     74.00 o 
  -6   1  16        0.17        1.60     69.34 o 
  -5   1  16        0.15      -48.81     63.43 o 
  -4   1  16        3.76       36.70     63.38 o 
  -3   1  16       13.48      -73.75     58.51 o 
  -2   1  16      169.82      103.68     65.77 o 
  -1   1  16        0.01       80.31     59.83 o 
   0   1  16        0.43       19.19     55.40 o 
   1   1  16       83.75      201.89     63.28 o 
   2   1  16        2.90      -47.59     59.53 o 
   3   1  16       17.57       67.79     61.90 o 
   4   1  16       46.29       43.89     63.89 o 
   5   1  16       89.62      -51.58     64.88 o 
   6   1  16        0.16       43.90     68.72 o 
  -8   2  16      129.81       89.63     94.08 o 
  -7   2  16      111.47      112.01     78.00 o 
  -6   2  16        6.40       -6.72     70.03 o 
  -5   2  16       22.15       -5.42    107.72 o 
  -4   2  16       23.87       -6.48     63.40 o 
  -3   2  16       12.77       61.82     79.87 o 
  -2   2  16       52.64       53.17     60.13 o 
  -1   2  16        0.92       59.73     60.12 o 
   0   2  16        3.38       66.39     66.32 o 
   1   2  16      176.29       77.34     61.07 o 
   2   2  16       44.21       11.35     58.66 o 
   3   2  16      174.46      107.64     64.91 o 
   4   2  16        0.22       33.31     62.99 o 
   5   2  16        2.01       56.91     67.25 o 
   6   2  16       83.18       90.43     71.39 o 
  -7   3  16       16.41        8.52     84.60 o 
  -6   3  16       69.26      144.46     72.96 o 
  -5   3  16        8.60      -32.67     64.68 o 
  -4   3  16      180.14      177.78     69.67 o 
  -3   3  16       20.97      124.10     65.98 o 
  -2   3  16       17.41       95.44     62.57 o 
  -1   3  16       10.71       -3.47     90.40 o 
   0   3  16      119.96      199.33     66.60 o 
   1   3  16       71.09      143.89     64.51 o 
   2   3  16       11.60       -4.49     56.94 o 
   3   3  16        7.42       -7.14     60.29 o 
   4   3  16       17.35      159.09     68.66 o 
   5   3  16       13.92       30.95     68.42 o 
   6   3  16       24.92        4.58     66.56 o 
  -7   4  16        7.31      -28.11     89.90 o 
  -6   4  16        0.09     -101.71     67.81 o 
  -5   4  16        0.98       78.18     68.58 o 
  -4   4  16        1.78       62.53     66.71 o 
  -3   4  16       14.67       22.32     64.01 o 
  -2   4  16       11.28        2.26     60.94 o 
  -1   4  16        0.15       47.85     61.22 o 
   0   4  16       17.53       42.89     63.90 o 
   1   4  16        1.77      -10.65     62.28 o 
   2   4  16        0.10      -14.88     61.00 o 
   3   4  16       15.41      -39.65     62.39 o 
   4   4  16        1.28      -38.17     62.65 o 
   5   4  16        0.61       85.04     68.85 o 
  -7   5  16        2.57       74.72    106.66 o 
  -6   5  16        1.93       58.42     82.70 o 
  -5   5  16       48.86      121.67     72.33 o 
  -4   5  16       32.18      -33.05     64.25 o 
  -3   5  16       53.04      112.64     68.98 o 
  -2   5  16       19.19       23.71     64.42 o 
  -1   5  16       11.66        5.52     59.12 o 
   0   5  16       45.44       67.25     66.36 o 
   1   5  16       14.30      -22.37     63.44 o 
   2   5  16        0.50       12.33     66.64 o 
   3   5  16        2.49      -86.12     60.91 o 
   4   5  16        4.27      -69.78     63.04 o 
   5   5  16       13.72       27.42     81.67 o 
  -6   6  16        1.64       58.31    105.30 o 
  -5   6  16        4.20      -73.86     69.39 o 
  -4   6  16        2.10       22.32     69.98 o 
  -3   6  16      325.10      314.14     76.50 o 
  -2   6  16       27.93       22.16     65.75 o 
  -1   6  16        2.57      -92.37     61.58 o 
   0   6  16      100.73      131.61     66.87 o 
   1   6  16        3.87       11.06     64.60 o 
   2   6  16       23.54       67.73     67.40 o 
   3   6  16       70.00       80.63     69.80 o 
   4   6  16        8.52       66.98     69.05 o 
  -5   7  16       12.41        7.68     72.20 o 
  -4   7  16       43.51       34.03     71.49 o 
  -3   7  16       16.63       34.17     67.76 o 
  -2   7  16       15.32       62.98     67.96 o 
  -1   7  16       42.78       52.04     81.43 o 
   0   7  16        5.66       -5.33     69.32 o 
   1   7  16       14.72       61.40     67.97 o 
   2   7  16       18.85       95.06     71.57 o 
   3   7  16       24.52     -104.98     69.99 o 
   4   7  16        1.25       10.63    110.38 o 
  -5   8  16        6.96       47.42    127.55 o 
  -4   8  16        0.25       24.69     59.98 o 
  -3   8  16       40.11       59.14     62.13 o 
  -2   8  16       10.08       23.83     70.42 o 
  -1   8  16       30.26       93.70     71.25 o 
   0   8  16       33.23       59.62     69.55 o 
   1   8  16        6.41       26.07     71.45 o 
   2   8  16      123.82      223.83     78.17 o 
   3   8  16        6.46      -30.30     98.74 o 
  -3   9  16        5.23       81.62     69.17 o 
  -2   9  16      175.96       72.65     62.35 o 
  -1   9  16        3.63      -75.72     58.26 o 
   0   9  16       19.88      110.80     74.63 o 
   1   9  16       29.27       58.65     74.44 o 
  -6   1  17        1.08      -15.30     76.40 o 
  -5   1  17        2.79      -20.20     76.07 o 
  -4   1  17      176.76      184.05     77.97 o 
  -3   1  17       77.50      200.45     76.43 o 
  -2   1  17        0.16       12.37     68.87 o 
  -1   1  17       12.76       13.22     69.54 o 
   0   1  17        2.49       20.12     62.54 o 
   1   1  17        5.98       63.29     64.45 o 
   2   1  17       20.73      -59.21     60.39 o 
   3   1  17       26.14       36.56     68.48 o 
   4   1  17        1.10       88.25     66.61 o 
  -6   2  17       20.94       36.92     91.45 o 
  -5   2  17       55.44       59.56     74.75 o 
  -4   2  17        4.16      -32.59     72.33 o 
  -3   2  17        0.89      -77.34     69.97 o 
  -2   2  17        3.08       30.61     68.47 o 
  -1   2  17       41.73       61.13     72.76 o 
   0   2  17        8.63       70.19     87.06 o 
   1   2  17        0.56       49.02     67.19 o 
   2   2  17        0.96       16.69     66.45 o 
   3   2  17        1.80        3.04     67.29 o 
   4   2  17       12.56      -73.87     91.92 o 
  -5   3  17        0.71      -14.75     75.92 o 
  -4   3  17        0.05       -1.84     73.04 o 
  -3   3  17        1.44     -102.92     68.62 o 
  -2   3  17        2.11      -94.68     63.12 o 
  -1   3  17        5.61        4.56     70.94 o 
   0   3  17        0.32       -2.12     65.80 o 
   1   3  17       18.55      172.74     70.80 o 
   2   3  17       67.09      -42.32     62.18 o 
   3   3  17        3.65      -32.77     66.70 o 
  -5   4  17        1.16      -21.98     89.81 o 
  -4   4  17       56.98       -5.44     76.16 o 
  -3   4  17      126.38      110.48     75.80 o 
  -2   4  17        1.27       35.99     71.76 o 
  -1   4  17        0.80       -4.93     67.33 o 
   0   4  17       39.97      120.84     71.69 o 
   1   4  17       28.71      -60.65     68.51 o 
   2   4  17      138.87      192.33     71.29 o 
   3   4  17       26.39      -50.54     85.62 o 
  -4   5  17       77.13      160.16    111.89 o 
  -3   5  17       19.76        5.83     68.34 o 
  -2   5  17        0.54        9.31     70.76 o 
  -1   5  17        4.85      127.50     70.85 o 
   0   5  17      118.44      196.82    131.47 o 
   1   5  17       13.04       40.62     68.23 o 
   2   5  17        3.61       73.08     94.63 o 
  -3   6  17       12.31       47.13    107.33 o 
  -2   6  17        2.58       -5.12    124.16 o 
  -1   6  17       14.87       61.16     71.74 o 
   0   6  17        0.46      100.25     74.55 o 
   1   6  17        2.11     -106.97     92.48 o 
  -1   7  17        1.31       36.40     96.64 o 
                                                 
